# Supplementary material for: Leishmania major Strain-Dependent Macrophage Activation Contributes to Pathogenicity in the Absence of Lymphocytes
Source: Microbiol Spectr. 2022 Oct 3;10(5):e01126-22. doi: 10.1128/spectrum.01126-22 (PMC9603372; doi:10.1128/spectrum.01126-22)
Supplement: Supplemental file 2 — Data Set S1 (sleuth output data of the differentially expressed genes [5-ASKH vs FV9]). Download spectrum.01126-22-s0002.xlsx, XLSX file, 1.8 MB [file spectrum.01126-22-s0002.xlsx]

## Sheet: DE_5ASKHvsFV9
baseMean	log2FoldChange	lfcSE	stat	pvalue	padj	symbol	entrez	name
2055.4	-0.0228452	0.0581577	-0.394324	0.693342	0.909452	Gnai3	14679	guanine nucleotide binding protein (G protein), alpha inhibiting 3
75.071	-0.0337715	0.191642	-0.195743	0.844811	0.959277	Cdc45	12544	cell division cycle 45
1.85568	0.0676668	0.124686	0.609244	0.542363	NA	Scml2	107815	Scm polycomb group protein like 2
464.534	0.0259196	0.157718	0.173502	0.862257	0.965874	Narf	67608	nuclear prelamin A recognition factor
928.764	-0.185435	0.0996228	-1.86987	0.061502	0.283999	Cav2	12390	caveolin 2
5647.82	-0.130274	0.0707382	-1.84493	0.0650471	0.293246	Klf6	23849	Kruppel-like factor 6
317.099	0.138177	0.12371	1.12186	0.261924	0.632191	Scmh1	29871	sex comb on midleg homolog 1
742.798	-0.0649541	0.0794905	-0.815303	0.414899	0.768202	Cox5a	12858	cytochrome c oxidase subunit 5A
3.69642	-0.129862	0.170467	-0.849669	0.395509	0.755594	Tbx2	21385	T-box 2
4.23798	0.210283	0.182928	0.847245	0.396859	0.755694	Tbx4	21387	T-box 4
5.45285	0.146203	0.202305	0.624112	0.532554	0.838788	Wnt9a	216795	wingless-type MMTV integration site family, member 9A
297.438	-0.0832198	0.133454	-0.614529	0.538866	0.841411	Fer	14158	fer (fms/fps related) protein kinase
1551.44	0.160655	0.0806764	1.99976	0.0455267	0.234382	Xpo6	74204	exportin 6
2887.21	-0.244245	0.0759676	-3.21146	0.00132064	0.0168532	Tfe3	209446	transcription factor E3
4.7847	0.780623	0.184034	3.60104	0.000316944	0.00500641	Axin2	12006	axin 2
281.77	0.190514	0.108742	1.75596	0.0790952	0.330166	Brat1	231841	BRCA1-associated ATM activator 1
2839.32	0.013931	0.078401	0.185797	0.852604	0.961899	Gna12	14673	guanine nucleotide binding protein, alpha 12
64.3814	-0.312852	0.178182	-1.76219	0.0780364	0.327357	Slc22a18	18400	solute carrier family 22 (organic cation transporter), member 18
1.45453	-0.0123302	0.0930052	-0.141438	0.887524	NA	Itgb2l	16415	integrin beta 2-like
7.05148	0.0657361	0.215024	0.405531	0.685087	0.906002	Pih1d2	72614	PIH1 domain containing 2
542.453	0.0240305	0.0837494	0.286906	0.774184	0.935587	Dlat	235339	dihydrolipoamide S-acetyltransferase (E2 component of pyruvate dehydrogenase complex)
1601.51	-0.00830704	0.0634691	-0.131776	0.895161	0.974276	Sdhd	66925	succinate dehydrogenase complex, subunit D, integral membrane protein
1.10638	0.130959	0.092376	1.25971	0.207773	NA	Fgf23	64654	fibroblast growth factor 23
0.636741	0.0255652	0.0844954	0.229472	0.818502	NA	Fgf6	14177	fibroblast growth factor 6
53.7723	-0.434212	0.221635	-1.97665	0.0480817	0.243556	Ccnd2	12444	cyclin D2
1887.56	-0.0949158	0.0979533	-0.971277	0.33141	0.703281	Gpr107	277463	G protein-coupled receptor 107
5.8612	0.0648087	0.191206	0.296466	0.766875	0.932657	Nalcn	338370	sodium leak channel, non-selective
11.2861	-0.18852	0.220346	-0.900369	0.367924	0.73576	Btbd17	72014	BTB (POZ) domain containing 17
33.013	0.154217	0.228364	0.682727	0.494779	0.818336	Slfn4	20558	schlafen 4
2.20772	0.0448589	0.13349	0.328881	0.742246	NA	Drp2	13497	dystrophin related protein 2
251.307	0.581994	0.129877	4.48342	7.35e-06	0.000182359	Tspan32	27027	tetraspanin 32
1.54837	0.00219861	0.109266	-0.0339158	0.972944	NA	Lhx2	16870	LIM homeobox protein 2
124.723	0.254742	0.174937	1.43738	0.150609	0.479655	Gmpr	66355	guanosine monophosphate reductase
3.01422	-0.0899555	0.149105	-0.639888	0.522246	0.833265	Mid2	23947	midline 2
4106.04	-0.192497	0.0785356	-2.44836	0.0143509	0.107226	Trim25	217069	tripartite motif-containing 25
321.471	-0.0165535	0.118379	-0.149297	0.881319	0.970196	Dgke	56077	diacylglycerol kinase, epsilon
5062.46	0.312055	0.0455083	6.85657	7.05e-12	4.93e-10	Scpep1	74617	serine carboxypeptidase 1
1487.21	0.206052	0.0835825	2.46177	0.0138254	0.104268	Mnt	17428	max binding protein
50810.2	0.013458	0.0899059	0.132327	0.894726	0.974276	Itgb2	16414	integrin beta 2
56.1496	-0.0407081	0.210049	-0.183962	0.854043	0.962305	Hddc2	69692	HD domain containing 2
0.587042	-0.0390041	0.0734061	-0.486781	0.626414	NA	Tpd52l1	21987	tumor protein D52-like 1
12.2248	0.19202	0.221594	1.05664	0.290678	0.662714	Pemt	18618	phosphatidylethanolamine N-methyltransferase
0.515506	-0.0405157	0.0724405	-0.522469	0.601344	NA	Cdh1	12550	cadherin 1
9.90722	0.854662	0.215469	3.49635	0.000471677	0.00698774	Cdh4	12561	cadherin 4
9.43819	0.11599	0.210239	0.80618	0.420139	0.77227	Ckmt1	12716	creatine kinase, mitochondrial 1, ubiquitous
2.55319	0.0711566	0.128618	0.9715	0.3313	0.703281	Bcl6b	12029	B cell CLL/lymphoma 6, member B
84.6931	-0.205886	0.226985	-0.774869	0.438417	0.784456	Clec10a	17312	C-type lectin domain family 10, member A
11.778	0.863038	0.205231	3.75922	0.000170444	0.00295898	Alox12	11684	arachidonate 12-lipoxygenase
1772.88	0.0849091	0.0694856	1.22195	0.221725	0.585205	Comt	12846	catechol-O-methyltransferase
325.68	-0.0165814	0.103592	-0.161567	0.871647	0.967732	Rtca	66368	RNA 3'-terminal phosphate cyclase
313.878	0.33577	0.149501	2.23714	0.0252771	0.159675	Dbt	13171	dihydrolipoamide branched chain transacylase E2
5993.54	-0.0987634	0.0449934	-2.19415	0.0282249	0.171662	Dazap2	23994	DAZ associated protein 2
281.792	-0.0460372	0.1353	-0.330255	0.741207	0.92486	Mcts1	68995	malignant T cell amplified sequence 1
2.79371	-0.0208832	0.168782	-0.140256	0.888457	0.972264	Rem1	19700	rad and gem related GTP binding protein 1
20.1216	-0.617907	0.231088	-2.67623	0.00744553	0.0654091	Rnf17	30054	ring finger protein 17
1394.9	0.115679	0.0599258	1.92839	0.0538066	0.260876	Trappc10	216131	trafficking protein particle complex 10
544.93	0.0854452	0.0940355	0.914902	0.360243	0.729986	Ccm2	216527	cerebral cavernous malformation 2
431.21	-0.000703816	0.118092	-0.00154439	0.998768	0.999609	Tbrg4	21379	transforming growth factor beta regulated gene 4
1.79015	-0.149382	0.105722	-1.33805	0.180879	NA	Tmprss2	50528	transmembrane protease, serine 2
654.448	-0.366108	0.144765	-2.51007	0.0120706	0.0942079	Mx1	17857	MX dynamin-like GTPase 1
4.11087	0.073546	0.157992	0.392725	0.694522	0.909792	Fap	14089	fibroblast activation protein
848.386	-0.00531165	0.0854115	-0.0607941	0.951523	0.988073	Ndufa9	66108	NADH:ubiquinone oxidoreductase subunit A9
1.79114	0.0522601	0.136178	0.352028	0.724817	NA	Egfl6	54156	EGF-like-domain, multiple 6
9.77232	0.183748	0.219198	0.900344	0.367937	0.73576	Lck	16818	lymphocyte protein tyrosine kinase
1272.62	0.257187	0.087103	2.94508	0.00322866	0.0346391	Galnt1	14423	polypeptide N-acetylgalactosaminyltransferase 1
568.346	-0.0601556	0.180576	-0.364808	0.715255	0.917161	Mkrn2	67027	makorin, ring finger protein, 2
1098.67	-0.338739	0.0770186	-4.40622	1.05e-05	0.000255051	Pparg	19016	peroxisome proliferator activated receptor gamma
2236.62	0.131636	0.0786323	1.67721	0.0935009	0.363996	Raf1	110157	v-raf-leukemia viral oncogene 1
2.1048	-0.0760281	0.141339	-0.639659	0.522394	NA	Septin1	54204	septin 1
1891.74	-0.559795	0.06864	-8.14887	3.67e-16	4.02e-14	Pdgfb	18591	platelet derived growth factor, B polypeptide
852.424	-0.0800029	0.106326	-0.750148	0.453165	0.795204	Acvrl1	11482	activin A receptor, type II-like 1
5.12954	0.401225	0.19605	1.97522	0.0482427	0.244032	Tamalin	56149	trafficking regulator and scaffold protein tamalin
843.939	-0.114255	0.074435	-1.53816	0.124009	0.429136	Acvr1b	11479	activin A receptor, type 1B
526.069	-0.0683351	0.101457	-0.672128	0.501502	0.821666	Tom1l2	216810	target of myb1-like 2 (chicken)
0.527989	0.0168345	0.063645	0.155496	0.876431	NA	Gpa33	59290	glycoprotein A33 (transmembrane)
870.339	-0.0137803	0.0815445	-0.160277	0.872663	0.968205	Zfp385a	29813	zinc finger protein 385A
2977.85	-0.137602	0.0690005	-1.99645	0.0458851	0.235712	Itga5	16402	integrin alpha 5 (fibronectin receptor alpha)
7.47402	0.527127	0.219736	2.20255	0.0276262	0.169504	Gabra2	14395	gamma-aminobutyric acid (GABA) A receptor, subunit alpha 2
460.898	-0.0392692	0.104439	-0.370059	0.711338	0.915835	Wdr77	70465	WD repeat domain 77
20.6301	0.119207	0.229819	0.492791	0.62216	0.882381	Adora3	11542	adenosine A3 receptor
2117.09	-0.0890098	0.0593371	-1.50026	0.133548	0.446224	Atp5pb	11950	ATP synthase peripheral stalk-membrane subunit b
2.40647	0.139787	0.134861	0.840233	0.400777	NA	Sox9	20682	SRY (sex determining region Y)-box 9
1003.73	-0.208477	0.086519	-2.39797	0.0164863	0.118382	Hnrnpd	11991	heterogeneous nuclear ribonucleoprotein D
122.418	-0.385205	0.176535	-2.17959	0.0292879	0.175994	Dynlt1c	100040563	dynein light chain Tctex-type 1C
484.577	-0.135369	0.114244	-1.19245	0.233085	0.599633	C1d	57316	C1D nuclear receptor co-repressor
8932.38	0.171626	0.0708441	2.40823	0.0160299	0.116543	Gm2a	14667	GM2 ganglioside activator protein
613.342	0.0147551	0.090297	0.161239	0.871905	0.967732	Krit1	79264	KRIT1, ankyrin repeat containing
1598.07	-0.012794	0.0637473	-0.208172	0.835095	0.956084	Clcn4	12727	chloride channel, voltage-sensitive 4
5.56804	-0.119986	0.211066	-0.569827	0.568795	0.858575	Vmn2r88	669149	vomeronasal 2, receptor 88
1.23763	0.14926	0.100605	1.71251	0.0868026	NA	Sema4f	20355	sema domain, immunoglobulin domain (Ig), TM domain, and short cytoplasmic domain
1247.81	0.448161	0.0779922	5.73056	1e-08	4.26e-07	Hk2	15277	hexokinase 2
2473.9	-0.0534342	0.092558	-0.569361	0.569111	0.858712	Myo18a	360013	myosin XVIIIA
5.93733	-0.0702978	0.161457	-0.435794	0.662986	0.897471	Sez6	20370	seizure related gene 6
7.55435	-0.335427	0.207901	-1.79166	0.0731868	0.313985	Haao	107766	3-hydroxyanthranilate 3,4-dioxygenase
5353.33	0.0804529	0.0915589	0.880438	0.378622	0.743245	Cd52	23833	CD52 antigen
60.7966	-0.455668	0.200257	-2.26956	0.0232341	0.150763	Abhd15	67477	abhydrolase domain containing 15
1.17457	0.110768	0.118137	0.733579	0.463205	NA	Hoxb6	15414	homeobox B6
580.352	-0.486755	0.144971	-3.3393	0.000839906	0.0114303	Loxl3	16950	lysyl oxidase-like 3
0.464697	-0.0461977	0.0796283	-0.512004	0.608648	NA	Btn1a1	12231	butyrophilin, subfamily 1, member A1
630.767	-0.138345	0.129573	-1.0675	0.285748	0.656932	Kat2b	18519	K(lysine) acetyltransferase 2B
3220.6	0.0510428	0.0496912	1.0256	0.305078	0.679258	Rab5b	19344	RAB5B, member RAS oncogene family
0.958079	0.0199908	0.100126	0.411232	0.680902	NA	Cryba1	12957	crystallin, beta A1
4.0486	-0.136025	0.166175	-1.11568	0.264559	0.635432	Dnmt3l	54427	DNA (cytosine-5-)-methyltransferase 3-like
42.7883	-0.195636	0.214737	-0.945201	0.344556	0.716085	Icosl	50723	icos ligand
812.566	-0.129882	0.0934058	-1.38914	0.164791	0.50503	Spg7	234847	SPG7, paraplegin matrix AAA peptidase subunit
8.95811	0.0620649	0.222412	0.230566	0.817652	0.949652	Sult5a1	57429	sulfotransferase family 5A, member 1
5187.1	-0.087888	0.0583637	-1.50177	0.133155	0.445628	Rpl13	270106	ribosomal protein L13
1713.17	0.0116799	0.0778618	0.149888	0.880853	0.970196	Chmp1a	234852	charged multivesicular body protein 1A
755.013	-0.0564202	0.0939024	-0.602495	0.546844	0.846361	Rpa1	68275	replication protein A1
6.85818	-0.110543	0.148529	-0.682283	0.49506	0.818424	Serpinf1	20317	serine (or cysteine) peptidase inhibitor, clade F, member 1
505.117	-0.0823098	0.0979029	-0.831808	0.405518	0.761852	Tubgcp3	259279	tubulin, gamma complex associated protein 3
214.714	0.0687637	0.190489	0.352914	0.724153	0.919587	Polr3d	67065	polymerase (RNA) III (DNA directed) polypeptide D
0.75665	0.0899729	0.0820832	0.941363	0.346519	NA	Tcf7	21414	transcription factor 7, T cell specific
7261.03	0.0602292	0.0803055	0.739647	0.459514	0.79951	Ddx3x	13205	DEAD box helicase 3, X-linked
11.5569	0.2327	0.201311	1.61816	0.105627	0.391469	Il12rb1	16161	interleukin 12 receptor, beta 1
0.451094	-0.0556935	0.0611406	-0.72742	0.466969	NA	Slc5a5	114479	solute carrier family 5 (sodium iodide symporter), member 5
7.06367	0.543723	0.190515	2.25507	0.0241291	0.154775	Kcnn3	140493	potassium intermediate/small conductance calcium-activated channel, subfamily N, member 3
885.835	0.100381	0.127593	0.770032	0.441281	0.786253	Usp32	237898	ubiquitin specific peptidase 32
136.513	0.0981811	0.144272	0.658792	0.510029	0.827283	Txnrd3	232223	thioredoxin reductase 3
459.075	-0.0672715	0.0888853	-0.753237	0.451308	0.793515	Zfp512b	269401	zinc finger protein 512B
3149.39	0.0932063	0.0534668	1.73695	0.0823968	0.338233	Dnajc5	13002	DnaJ heat shock protein family (Hsp40) member C5
987.471	-0.0115526	0.100102	-0.110491	0.91202	0.978684	Tpd52l2	66314	tumor protein D52-like 2
468.402	-0.0837195	0.116276	-0.729996	0.465392	0.802503	Fmr1	14265	FMRP translational regulator 1
2.30002	-0.058152	0.111605	-0.520962	0.602393	NA	Bcl11a	14025	B cell CLL/lymphoma 11A (zinc finger protein)
39.6464	-0.0969309	0.223184	-0.391002	0.695796	0.910339	Il4	16189	interleukin 4
222.161	-0.013953	0.138416	-0.105826	0.91572	0.97964	Pxmp4	59038	peroxisomal membrane protein 4
451.779	-0.240637	0.13331	-1.83227	0.0669108	0.29832	Dlg3	53310	discs large MAGUK scaffold protein 3
41.2976	-0.0946291	0.231733	-0.418756	0.675394	0.902014	Gnb1l	13972	guanine nucleotide binding protein (G protein), beta polypeptide 1-like
2.61457	-0.131034	0.162724	-0.81359	0.41588	0.768846	Mmp11	17385	matrix metallopeptidase 11
728.704	0.034913	0.0805019	0.441669	0.658729	0.896063	Smarcb1	20587	SWI/SNF related, matrix associated, actin dependent regulator of chromatin, subfamily b, member 1
5.35766	-0.0611519	0.17039	-0.309662	0.756818	0.930227	Hip1r	29816	huntingtin interacting protein 1 related
138.049	-0.0910961	0.152046	-0.584371	0.558971	0.853541	Nsun5	100609	NOL1/NOP2/Sun domain family, member 5
56.0572	0.0301152	0.208109	0.159309	0.873426	0.968687	Top1mt	72960	DNA topoisomerase 1, mitochondrial
1.92191	0.164168	0.150624	1.13372	0.25691	NA	Hoxa10	15395	homeobox A10
2.72522	0.197691	0.156019	1.48425	0.137742	0.455115	Hoxa4	15401	homeobox A4
2.35995	-0.267687	0.124494	-2.35589	0.0184784	NA	NA	NA	NA
425.852	0.980475	0.129177	7.5119	5.83e-14	5.23e-12	Mmp14	17387	matrix metallopeptidase 14 (membrane-inserted)
241.375	0.359229	0.168897	2.18149	0.0291471	0.175292	Slc7a7	20540	solute carrier family 7 (cationic amino acid transporter, y+ system), member 7
683.676	0.0389057	0.0813885	0.477276	0.633165	0.886724	Oxa1l	69089	oxidase assembly 1-like
430.321	0.0628454	0.126918	0.496274	0.619701	0.881552	Heatr6	217026	HEAT repeat containing 6
527.242	0.472631	0.0971813	4.87551	1.09e-06	3.21e-05	Ccl3	20302	chemokine (C-C motif) ligand 3
2.60437	-0.156715	0.163803	-0.921807	0.356629	0.72709	Wfdc18	14038	WAP four-disulfide core domain 18
5.16568	0.00771061	0.194393	0.0669546	0.946618	0.986136	Icam4	78369	intercellular adhesion molecule 4, Landsteiner-Wiener blood group
444.629	0.0388768	0.117327	0.329526	0.741758	0.924966	Ilf2	67781	interleukin enhancer binding factor 2
1074.5	0.171991	0.077887	2.20905	0.0271714	0.167514	Chtop	66511	chromatin target of PRMT1
989.141	-0.103424	0.080249	-1.28747	0.19793	0.555292	Snapin	20615	SNAP-associated protein
4745.44	-0.593254	0.0958343	-6.17813	6.49e-10	3.25e-08	S100a4	20198	S100 calcium binding protein A4
2132.13	-0.24533	0.0776758	-3.14953	0.00163534	0.0198921	S100a6	20200	S100 calcium binding protein A6 (calcyclin)
1.23472	-0.0173455	0.113422	-0.162354	0.871027	NA	Scn4a	110880	sodium channel, voltage-gated, type IV, alpha
42.0404	-0.195054	0.227038	-0.848578	0.396116	0.755594	Icam2	15896	intercellular adhesion molecule 2
513.199	0.102385	0.110564	0.935185	0.349693	0.721203	Mapk7	23939	mitogen-activated protein kinase 7
78.4892	-0.158434	0.211473	-0.748501	0.454158	0.79572	Epn2	13855	epsin 2
6.9875	0.208529	0.215774	0.954757	0.339701	0.711177	B9d1	27078	B9 protein domain 1
1916.68	-0.0889355	0.10423	-0.848351	0.396243	0.755594	Sec24b	99683	Sec24 related gene family, member B (S. cerevisiae)
143.765	0.679034	0.157965	4.24147	2.22e-05	0.000496996	N4bp3	212706	NEDD4 binding protein 3
492.564	0.0794483	0.111914	0.701862	0.482765	0.812251	Rmnd5b	66089	required for meiotic nuclear division 5 homolog B
408.426	0.205245	0.113525	1.81107	0.0701296	0.306564	Nhp2	52530	NHP2 ribonucleoprotein
438.11	-0.112692	0.138475	-0.784116	0.432972	0.781887	Vps9d1	72325	VPS9 domain containing 1
450.32	-0.18833	0.114231	-1.65655	0.09761	0.373397	Zfp276	57247	zinc finger protein (C2H2 type) 276
343.203	-0.102845	0.116736	-0.868132	0.385322	0.749722	Mfsd10	68294	major facilitator superfamily domain containing 10
756.056	-0.17903	0.109181	-1.63538	0.10197	0.383226	Luzp1	269593	leucine zipper protein 1
13.2397	-0.192178	0.2271	-0.845357	0.397911	0.756234	Slc13a2	20500	solute carrier family 13 (sodium-dependent dicarboxylate transporter), member 2
1236	0.107218	0.0828473	1.28853	0.197562	0.554636	Kctd10	330171	potassium channel tetramerisation domain containing 10
504.857	0.0142146	0.0924974	0.15467	0.877081	0.969312	Poldip2	67811	polymerase (DNA-directed), delta interacting protein 2
240.58	0.0948205	0.120352	0.786064	0.43183	0.781013	Ift20	55978	intraflagellar transport 20
21.1704	-0.257843	0.140909	-1.66082	0.0967498	0.371572	Col6a1	12833	collagen, type VI, alpha 1
23.3591	0.0233159	0.232085	0.0916819	0.926951	0.982594	Pcbp3	59093	poly(rC) binding protein 3
1168.56	-0.166671	0.137033	-1.21396	0.224765	0.588827	Lgals9	16859	lectin, galactose binding, soluble 9
1266.18	-0.00749573	0.100306	-0.0844566	0.932693	0.984051	Araf	11836	Araf proto-oncogene, serine/threonine kinase
2311.13	0.0530344	0.100079	0.559909	0.575542	0.862482	Cfp	18636	complement factor properdin
16.622	-0.678852	0.219361	-2.94179	0.0032632	0.0349581	Timp1	21857	tissue inhibitor of metalloproteinase 1
103.691	-0.0940952	0.185298	-0.512292	0.608446	0.87623	Uxt	22294	ubiquitously expressed prefoldin like chaperone
425.602	0.0872508	0.172853	0.518285	0.60426	0.874361	Cnnm3	94218	cyclin M3
511.843	0.0311749	0.0986106	0.313404	0.753974	0.929245	Lman2l	214895	lectin, mannose-binding 2-like
728.646	-0.0936465	0.105296	-0.882273	0.377629	0.742595	Mcm3ap	54387	minichromosome maintenance complex component 3 associated protein
633.774	-0.0056804	0.117993	-0.0287065	0.977099	0.995703	Pcnt	18541	pericentrin (kendrin)
0.823756	0.0899531	0.0913886	1.23674	0.216184	NA	Ftcd	14317	formiminotransferase cyclodeaminase
240.777	0.243207	0.140978	1.73532	0.0826838	0.338665	Mxd1	17119	MAX dimerization protein 1
280.419	0.211325	0.107585	1.95562	0.0505098	0.25062	Gmcl1	23885	germ cell-less, spermatogenesis associated 1
324.426	-0.144526	0.122015	-1.17631	0.239472	0.607257	Snrnp27	66618	small nuclear ribonucleoprotein 27 (U4/U6.U5)
128.147	-0.403911	0.177461	-2.26589	0.0234578	0.15174	Oas1c	114643	2'-5' oligoadenylate synthetase 1C
2.65119	-0.213592	0.164554	-1.45075	0.14685	0.471556	Oas1h	246729	2'-5' oligoadenylate synthetase 1H
711.511	-0.0948842	0.0932509	-1.00945	0.312759	0.687098	Ocrl	320634	OCRL, inositol polyphosphate-5-phosphatase
8339.02	0.128783	0.0820507	1.56331	0.117979	0.417201	Calm1	12313	calmodulin 1
1616.25	-0.362306	0.081316	-4.45794	8.28e-06	0.000204391	Agpat3	28169	1-acylglycerol-3-phosphate O-acyltransferase 3
169.549	2.39446	0.150185	15.2185	2.67e-52	3.53e-49	Slc26a3	13487	solute carrier family 26, member 3
140.524	-0.044492	0.141155	-0.303718	0.761342	0.930732	Sema6b	20359	sema domain, transmembrane domain (TM), and cytoplasmic domain, (semaphorin) 6B
98.6277	-0.181611	0.191506	-0.932028	0.351322	0.722204	Uhrf1	18140	ubiquitin-like, containing PHD and RING finger domains, 1
1003.07	-0.0814808	0.063599	-1.27889	0.200935	0.559417	Dpp9	224897	dipeptidylpeptidase 9
0.968009	-0.0548211	0.0625817	-0.915754	0.359796	NA	Ramp2	54409	receptor (calcitonin) activity modifying protein 2
32.7383	0.490302	0.21583	2.32532	0.0200546	0.136463	Lsr	54135	lipolysis stimulated lipoprotein receptor
928.257	-0.0516666	0.0987952	-0.517226	0.604998	0.874383	Gramd1a	52857	GRAM domain containing 1A
23.5387	-0.0452189	0.232183	-0.123201	0.901948	0.976457	Hpn	15451	hepsin
2.1528	-0.124363	0.148261	-0.956819	0.338659	NA	Gabrg1	14405	gamma-aminobutyric acid (GABA) A receptor, subunit gamma 1
7087.82	-0.37188	0.0994629	-3.73658	0.00018654	0.00319269	Ckb	12709	creatine kinase, brain
1935.53	0.146664	0.100524	1.44622	0.148115	0.474202	Sp1	20683	trans-acting transcription factor 1
260.114	0.317516	0.197381	1.64006	0.100993	0.381622	Itgb7	16421	integrin beta 7
323.173	-0.150014	0.108925	-1.37849	0.168053	0.510403	Myg1	60315	melanocyte proliferating gene 1
285.026	0.118517	0.146665	0.82352	0.410213	0.764877	Rarg	19411	retinoic acid receptor, gamma
2736.06	0.051528	0.0692572	0.742917	0.457532	0.798009	Pfdn5	56612	prefoldin 5
16.3886	0.41976	0.226672	1.84321	0.0652984	0.293924	Efnb2	13642	ephrin B2
140.155	-0.0739378	0.150702	-0.482162	0.629691	0.885388	Rrp15	67223	ribosomal RNA processing 15 homolog
126.127	0.00860945	0.155018	0.0468195	0.962657	0.991065	Rnd2	11858	Rho family GTPase 2
273.469	0.00320017	0.17771	0.00518965	0.995859	0.999119	Srr	27364	serine racemase
0.496327	0	0.0649572	0	1	NA	Sync	68828	syncoilin
266.208	-0.156421	0.150915	-1.0798	0.280231	0.650984	Acp5	11433	acid phosphatase 5, tartrate resistant
1.14272	-0.0969191	0.0759266	-1.14549	0.252005	NA	Cnn1	12797	calponin 1
319.111	0.126855	0.121231	1.0572	0.290422	0.662591	Fbxo9	71538	f-box protein 9
873.963	-0.0239009	0.0955665	-0.24355	0.807579	0.946785	Vps50	73288	VPS50 EARP/GARPII complex subunit
772.639	-0.0123088	0.088576	-0.143534	0.885868	0.971548	Hars	15115	histidyl-tRNA synthetase
1103.95	-0.0671309	0.0927343	-0.715354	0.47439	0.808492	Zmat2	66492	zinc finger, matrin type 2
31.1115	-0.406216	0.224346	-1.80579	0.0709507	0.308577	Ube2c	68612	ubiquitin-conjugating enzyme E2C
852.755	-0.0157635	0.100582	-0.146361	0.883636	0.970643	Smg5	229512	Smg-5 homolog, nonsense mediated mRNA decay factor (C. elegans)
1807.53	-0.0167057	0.0681104	-0.24239	0.808478	0.946957	Cct3	12462	chaperonin containing Tcp1, subunit 3 (gamma)
3138.71	0.305147	0.0724961	4.21131	2.54e-05	0.000560488	Glmp	56700	glycosylated lysosomal membrane protein
2396.96	-0.0558607	0.0658716	-0.842062	0.399753	0.757865	Mef2d	17261	myocyte enhancer factor 2D
5.16444	0.0323681	0.17935	0.169873	0.86511	0.966691	Tmem79	71913	transmembrane protein 79
2170.55	-0.117799	0.101601	-1.16716	0.243144	0.611467	Snd1	56463	staphylococcal nuclease and tudor domain containing 1
408.009	-0.691846	0.151539	-4.52403	6.07e-06	0.000153176	Col18a1	12822	collagen, type XVIII, alpha 1
112.88	0.118042	0.171173	0.684795	0.493474	0.81803	Slc19a1	20509	solute carrier family 19 (folate transporter), member 1
3124.4	0.113858	0.0701305	1.62558	0.10404	0.387844	Kpnb1	16211	karyopherin (importin) beta 1
1851.63	0.0650464	0.0781728	0.840345	0.400715	0.757977	Npepps	19155	aminopeptidase puromycin sensitive
433.85	0.00414267	0.096943	0.0448738	0.964208	0.991506	Mrpl10	107732	mitochondrial ribosomal protein L10
304.744	0.149631	0.125369	1.15488	0.248138	0.616595	Cyp51	13121	cytochrome P450, family 51
4264.65	-0.0968178	0.0565778	-1.70956	0.0873473	0.349967	Tcf25	66855	transcription factor 25 (basic helix-loop-helix)
1886.99	1.12335	0.0934124	11.98	4.52e-33	1.88e-30	Tubb6	67951	tubulin, beta 6 class V
767.854	0.215674	0.0953885	2.25297	0.0242611	0.155279	Def8	23854	differentially expressed in FDCP 8
0.641802	0.0397832	0.07532	0.546047	0.585034	NA	Nkx2-1	21869	NK2 homeobox 1
0.660658	-0.0470843	0.0834768	-0.511504	0.608998	NA	Pax9	18511	paired box 9
16.0356	-0.490173	0.190658	-2.64792	0.00809885	0.0700072	Col1a1	12842	collagen, type I, alpha 1
4.27012	0.246982	0.158727	2.16516	0.0303757	0.180813	Itga3	16400	integrin alpha 3
1.08189	-0.0780061	0.0978207	-0.927493	0.353671	NA	Dlx3	13393	distal-less homeobox 3
67.0107	0.0906166	0.215675	0.414212	0.678719	0.902825	Foxm1	14235	forkhead box M1
90.6931	0.0614508	0.214843	0.342481	0.731989	0.92231	Itfg2	101142	integrin alpha FG-GAP repeat containing 2
9.29422	0.10683	0.178238	0.725244	0.468302	0.804886	Nrip2	60345	nuclear receptor interacting protein 2
207.573	0.0475625	0.142834	0.327822	0.743046	0.9255	Tulp3	22158	tubby-like protein 3
156.332	0.202045	0.17552	1.17617	0.239527	0.607292	Gtf2h4	14885	general transcription factor II H, polypeptide 4
5393.29	0.166831	0.0486163	3.43358	0.000595665	0.00852926	Tubb5	22154	tubulin, beta 5 class I
1039.54	-0.326825	0.10329	-3.17301	0.00150869	0.0186795	Ell2	192657	elongation factor for RNA polymerase II 2
149.158	0.241401	0.203984	1.17828	0.238686	0.606216	Jup	16480	junction plakoglobin
1.37828	-0.194174	0.115879	-1.93806	0.0526154	NA	Fkbp10	14230	FK506 binding protein 10
1.1679	-0.0398443	0.108658	-0.449229	0.653266	NA	Klhl10	66720	kelch-like 10
646.71	-0.0120102	0.150004	-0.0779939	0.937833	0.985051	Nom1	433864	nucleolar protein with MIF4G domain 1
1891.93	-0.0512664	0.0753176	-0.682922	0.494656	0.818314	Ergic1	67458	endoplasmic reticulum-golgi intermediate compartment (ERGIC) 1
1.20579	-0.151523	0.105273	-1.54247	0.12296	NA	Tnk1	83813	tyrosine kinase, non-receptor, 1
291.532	-0.746058	0.176531	-4.19495	2.73e-05	0.000596198	Acap1	216859	ArfGAP with coiled-coil, ankyrin repeat and PH domains 1
8.60902	0.00596008	0.218463	0.0584935	0.953356	0.98885	Tcea3	21401	transcription elongation factor A (SII), 3
925.216	-0.356006	0.0817639	-4.33262	1.47e-05	0.000341331	Ifrd1	15982	interferon-related developmental regulator 1
210.378	-0.147417	0.130052	-1.13525	0.256272	0.62586	Stk38l	232533	serine/threonine kinase 38 like
1189.63	-0.218314	0.0809063	-2.6947	0.00704517	0.0628407	Brpf1	78783	bromodomain and PHD finger containing, 1
2168.14	-0.205656	0.064856	-3.16919	0.00152863	0.0188885	Akr1b3	11677	aldo-keto reductase family 1, member B3 (aldose reductase)
1.29642	-0.0316708	0.123069	-0.244773	0.806632	NA	Hoxc8	15426	homeobox C8
0.446859	-0.0115972	0.0602012	-0.179935	0.857204	NA	Hoxc6	15425	homeobox C6
5.31785	-0.0899646	0.186087	-0.440437	0.659621	0.896063	Gstt1	14871	glutathione S-transferase, theta 1
237.737	1.31635	0.129736	10.0588	8.4e-24	1.97e-21	Gstt3	103140	glutathione S-transferase, theta 3
189.717	0.0932155	0.140859	0.670068	0.502814	0.822089	Ddt	13202	D-dopachrome tautomerase
1.10714	-0.0408315	0.113074	-0.359146	0.719486	NA	Marveld3	73608	MARVEL (membrane-associating) domain containing 3
561.623	-0.151181	0.110724	-1.36273	0.172967	0.518615	Ddx18	66942	DEAD box helicase 18
2773.77	0.15024	0.0696211	2.14559	0.0319056	0.186711	Ubl3	24109	ubiquitin-like 3
410.378	0.226673	0.0972102	2.31519	0.0206023	0.13876	Gramd3	107022	GRAM domain containing 3
208.844	0.179777	0.181224	0.987465	0.323415	0.696393	Eef1e1	66143	eukaryotic translation elongation factor 1 epsilon 1
5073.04	0.0112654	0.0635729	0.173767	0.862048	0.965822	Akt1	11651	thymoma viral proto-oncogene 1
0.542335	-0.00593033	0.0735926	-0.0895185	0.92867	NA	Cldn15	60363	claudin 15
256.821	-0.13538	0.142955	-0.898194	0.369082	0.736354	Il16	16170	interleukin 16
19162.5	-0.0573205	0.0520519	-1.10443	0.269407	0.640919	Tcirg1	27060	T cell, immune regulator 1, ATPase, H+ transporting, lysosomal V0 protein A3
2210.39	0.50063	0.0780515	6.40365	1.52e-10	8.69e-09	Naglu	27419	alpha-N-acetylglucosaminidase (Sanfilippo disease IIIB)
411.753	0.171431	0.128152	1.33977	0.180319	0.530707	Coasy	71743	Coenzyme A synthase
10.7264	-0.183947	0.224155	-0.819487	0.412509	0.766803	Smo	319757	smoothened, frizzled class receptor
6.60236	-0.039217	0.215078	-0.1213	0.903453	0.976732	Tspan33	232670	tetraspanin 33
581.643	0.0113823	0.118781	0.0931613	0.925775	0.982331	Crnkl1	66877	crooked neck pre-mRNA splicing factor 1
4815.58	-0.395063	0.0809238	-4.882	1.05e-06	3.12e-05	Rin2	74030	Ras and Rab interactor 2
3.8373	0.0884921	0.160953	0.715543	0.474274	0.808492	Folh1	53320	folate hydrolase 1
757.133	-0.153511	0.117557	-1.31551	0.188339	0.542239	Chordc1	66917	cysteine and histidine-rich domain (CHORD)-containing, zinc-binding protein 1
1707.3	0.0241686	0.0678765	0.353253	0.723899	0.919587	Rtcb	28088	RNA 2',3'-cyclic phosphate and 5'-OH ligase
405.232	-0.11103	0.09704	-1.14816	0.250903	0.619111	Pwp1	103136	PWP1 homolog, endonuclein
349.877	-0.10566	0.133494	-0.782518	0.43391	0.782222	Fbxo7	69754	F-box protein 7
5155.29	-0.0547284	0.0548779	-0.99406	0.320194	0.6938	Capns1	12336	calpain, small subunit 1
3.94164	-0.279301	0.119985	-2.04215	0.0411363	0.219376	Lrp3	435965	low density lipoprotein receptor-related protein 3
30.5963	-0.501034	0.230989	-2.16742	0.0302028	0.180152	Folr1	14275	folate receptor 1 (adult)
432.127	-0.0169841	0.114727	-0.146497	0.883529	0.970643	Clpb	20480	ClpB caseinolytic peptidase B
2466.22	0.0449279	0.0592301	0.758551	0.448121	0.790836	Septin7	235072	septin 7
285.977	0.0183844	0.11226	0.170075	0.864951	0.966691	Zdhhc4	72881	zinc finger, DHHC domain containing 4
4841.47	-0.0399469	0.0490644	-0.812889	0.416281	0.769218	Rac1	19353	Rac family small GTPase 1
1202.83	-0.0486489	0.0891224	-0.545592	0.585346	0.867356	Nup214	227720	nucleoporin 214
1.30541	0.0751654	0.112175	0.963768	0.335162	NA	Aif1l	108897	allograft inflammatory factor 1-like
2.01796	0.075075	0.123051	1.42655	0.153708	NA	Cpa3	12873	carboxypeptidase A3, mast cell
6.43451	0.026467	0.212541	0.138262	0.890033	0.972646	Ltbp1	268977	latent transforming growth factor beta binding protein 1
1751.3	0.205821	0.0728776	2.81992	0.0048036	0.0473466	Ugp2	216558	UDP-glucose pyrophosphorylase 2
1.22647	0.012744	0.104268	0.112917	0.910096	NA	Kcnh6	192775	potassium voltage-gated channel, subfamily H (eag-related), member 6
573.91	-0.0430934	0.116293	-0.356491	0.721473	0.91905	Trmt1	212528	tRNA methyltransferase 1
1708.19	0.0210503	0.0708797	0.295906	0.767302	0.932657	Nacc1	66830	nucleus accumbens associated 1, BEN and BTB (POZ) domain containing
274.505	0.90892	0.136107	6.63675	3.21e-11	2.01e-09	Nfix	18032	nuclear factor I/X
586.348	-0.11801	0.129735	-0.902895	0.366582	0.735585	Slc1a5	20514	solute carrier family 1 (neutral amino acid transporter), member 5
5247.96	-0.056345	0.0575602	-0.976912	0.328613	0.701148	Uba1	22201	ubiquitin-like modifier activating enzyme 1
1859.01	0.388505	0.104587	3.68461	0.000229057	0.00379535	Vwf	22371	Von Willebrand factor
1282.9	-0.00760963	0.0768257	-0.105012	0.916366	0.979905	Siae	22619	sialic acid acetylesterase
1.95417	-0.065633	0.137633	-0.570112	0.568602	NA	Esam	69524	endothelial cell-specific adhesion molecule
9.92852	0.122468	0.229327	0.578781	0.562737	0.855388	Spa17	20686	sperm autoantigenic protein 17
1159.83	0.104163	0.0785316	1.33208	0.182834	0.534004	Fam50a	108160	family with sequence similarity 50, member A
485.367	0.12361	0.105057	1.1884	0.234676	0.601282	Emd	13726	emerin
128.904	0.12101	0.156879	0.773661	0.439131	0.78498	Taco1	70207	translational activator of mitochondrially encoded cytochrome c oxidase I
7.57771	0.67944	0.217843	2.63882	0.00831948	0.0712116	Grik3	14807	glutamate receptor, ionotropic, kainate 3
3.89038	0.008985	0.15595	0.192351	0.847468	0.959826	Gria3	53623	glutamate receptor, ionotropic, AMPA3 (alpha 3)
13.3835	0.104959	0.230021	0.451241	0.651816	0.893329	Npas1	18142	neuronal PAS domain protein 1
584.837	0.0777414	0.103024	0.742915	0.457533	0.798009	Sipa1l2	244668	signal-induced proliferation-associated 1 like 2
328.713	0.105426	0.131426	0.793163	0.427683	0.778436	Ap4e1	108011	adaptor-related protein complex AP-4, epsilon 1
1815	-0.144186	0.0744995	-1.9347	0.0530276	0.258259	Blvra	109778	biliverdin reductase A
2.79674	-0.0101355	0.147505	-0.0274759	0.97808	0.995809	Pdzd4	245469	PDZ domain containing 4
13.1517	-0.513115	0.22626	-2.16251	0.0305791	0.181621	Srpk3	56504	serine/arginine-rich protein specific kinase 3
1107.12	0.0775768	0.10996	0.705184	0.480696	0.812251	Idh3g	15929	isocitrate dehydrogenase 3 (NAD+), gamma
0.591835	0.0253319	0.0829885	0.370335	0.711133	NA	Pnck	93843	pregnancy upregulated non-ubiquitously expressed CaM kinase
530.563	0.0496606	0.101332	0.498189	0.618351	0.881334	Ssr4	20832	signal sequence receptor, delta
2187.85	0.041854	0.076377	0.544682	0.585972	0.867458	Bcap31	27061	B cell receptor associated protein 31
326.096	-0.0794989	0.117967	-0.677466	0.49811	0.819953	Fam98a	72722	family with sequence similarity 98, member A
23.4275	-0.434325	0.216096	-2.126	0.0335036	0.192652	Ltbp2	16997	latent transforming growth factor beta binding protein 2
2366.4	0.393867	0.0901258	4.33098	1.48e-05	0.000342801	Kmt2a	214162	lysine (K)-specific methyltransferase 2A
386.101	-0.0919264	0.107863	-0.849085	0.395834	0.755594	Ift46	76568	intraflagellar transport 46
12.2986	-0.332206	0.212065	-1.51445	0.129911	0.439638	Tmem25	71687	transmembrane protein 25
9.32323	0.149052	0.211911	0.615949	0.537928	0.841207	Cd3g	12502	CD3 antigen, gamma polypeptide
197.913	0.0386495	0.131623	0.309862	0.756666	0.930227	Trappc6a	67091	trafficking protein particle complex 6A
2839.47	-0.0768382	0.0640324	-1.20199	0.229367	0.594905	Supt6	20926	SPT6, histone chaperone and transcription elongation factor
45.778	0.150721	0.216837	0.701946	0.482713	0.812251	Spag5	54141	sperm associated antigen 5
2.65842	0.00136071	0.150839	0.023561	0.981203	0.996456	Foxn1	15218	forkhead box N1
705.385	-0.325369	0.0954837	-3.41501	0.000637792	0.00900834	Unc119	22248	unc-119 lipid binding chaperone
221.022	0.413815	0.13282	3.128	0.00175999	0.0211606	Rab34	19376	RAB34, member RAS oncogene family
1140.04	0.0568595	0.0914424	0.615899	0.537961	0.841207	Sdf2	20316	stromal cell derived factor 2
51.5448	-0.315653	0.213524	-1.49443	0.135064	0.448917	Ccne1	12447	cyclin E1
6.66962	-0.207291	0.18349	-1.18912	0.234394	0.60098	Hsf2bp	74377	heat shock transcription factor 2 binding protein
184.437	0.185464	0.174393	1.0941	0.273911	0.644904	Bbc3	170770	BCL2 binding component 3
12.4897	-0.211227	0.230622	-0.914571	0.360417	0.729986	Mybpc3	17868	myosin binding protein C, cardiac
2056.14	0.0418392	0.0557898	0.750035	0.453234	0.795204	Psmc3	19182	proteasome (prosome, macropain) 26S subunit, ATPase 3
3665.68	-0.0258802	0.0657183	-0.402248	0.687501	0.906775	Acp2	11432	acid phosphatase 2, lysosomal
25.1301	0.112569	0.232143	0.589413	0.555584	0.852239	Rapsn	19400	receptor-associated protein of the synapse
276.945	-0.369973	0.134074	-2.73936	0.00615592	0.0573976	Slc39a13	68427	solute carrier family 39 (metal ion transporter), member 13
2325.04	0.129045	0.183061	0.647388	0.517381	0.830387	Celf2	14007	CUGBP, Elav-like family member 2
568.292	-0.0873002	0.123051	-0.74814	0.454376	0.795741	Nr1h3	22259	nuclear receptor subfamily 1, group H, member 3
103.84	0.189121	0.191934	0.99254	0.320934	0.694681	Ddb2	107986	damage specific DNA binding protein 2
4405.78	-0.0459199	0.0769138	-0.593228	0.553028	0.850665	Spi1	20375	spleen focus forming virus (SFFV) proviral integration oncogene
862.337	0.203163	0.100469	2.02857	0.0425024	0.224193	Sf3a1	67465	splicing factor 3a, subunit 1
4589.68	-0.141411	0.0404868	-3.49022	0.000482627	0.00712095	Stat6	20852	signal transducer and activator of transcription 6
1655.71	-0.117461	0.0686586	-1.72663	0.0842337	0.342491	Napsa	16541	napsin A aspartic peptidase
587.237	0.0744435	0.119613	0.618656	0.536143	0.840316	Vrk3	101568	vaccinia related kinase 3
501.853	-0.0857475	0.101249	-0.83619	0.403048	0.760343	Smg9	71997	smg-9 homolog, nonsense mediated mRNA decay factor (C. elegans)
344.465	-0.20699	0.125138	-1.65811	0.0972944	0.372674	Paxip1	55982	PAX interacting (with transcription-activation domain) protein 1
1568.95	-0.0385216	0.0661529	-0.585011	0.558541	0.853541	Rmnd5a	68477	required for meiotic nuclear division 5 homolog A
668.56	-0.262925	0.125712	-2.10212	0.0355425	0.200415	Mov10	17454	Mov10 RISC complex RNA helicase
40.7325	-0.534108	0.216613	-2.47143	0.0134574	0.101968	Ppm1j	71887	protein phosphatase 1J
4573.89	-0.143485	0.0805747	-1.79319	0.0729433	0.313212	Rhoc	11853	ras homolog family member C
10.7894	0.491071	0.2246	2.0117	0.0442512	0.230144	Tead3	21678	TEA domain family member 3
676.361	0.249247	0.0839598	2.96095	0.0030669	0.0331973	Ppard	19015	peroxisome proliferator activator receptor delta
548.728	-0.0073438	0.100897	-0.0709645	0.943426	0.985388	Def6	23853	differentially expressed in FDCP 6
2.38229	0.0110055	0.100646	0.211827	0.832242	NA	Peg3	18616	paternally expressed 3
6.30228	-0.202427	0.206186	-0.984056	0.325088	0.697246	Zim1	22776	zinc finger, imprinted 1
69.7795	-0.193724	0.198052	-0.953122	0.340528	0.711885	Metrn	70083	meteorin, glial cell differentiation regulator
330.93	-0.00278327	0.126679	-0.0167957	0.9866	0.997197	Lmf1	76483	lipase maturation factor 1
624.083	-0.0312111	0.120703	-0.249456	0.803008	0.945158	Ciao3	67563	cytosolic iron-sulfur assembly component 3
172.329	-1.00193	0.147018	-6.78966	1.12e-11	7.61e-10	Angptl4	57875	angiopoietin-like 4
189.823	0.138565	0.150367	0.941643	0.346375	0.718391	Dbf4	27214	DBF4 zinc finger
604.053	-0.318553	0.121989	-2.60527	0.00918023	0.0766848	Daxx	13163	Fas death domain-associated protein
187.091	-0.14229	0.171129	-0.847211	0.396878	0.755694	Cd320	54219	CD320 antigen
706.684	0.0692441	0.0880463	0.795498	0.426324	0.777383	Ipo4	75751	importin 4
969.506	-0.100675	0.0893272	-1.12612	0.260114	0.630164	Tm9sf1	74140	transmembrane 9 superfamily member 1
0.865989	0.0130556	0.0836708	-0.0098942	0.992106	NA	Rec8	56739	REC8 meiotic recombination protein
713.356	-0.39838	0.150741	-2.63956	0.00830136	0.0711238	Irf9	16391	interferon regulatory factor 9
723.875	-0.0916861	0.081141	-1.1264	0.259996	0.630088	Gmpr2	105446	guanosine monophosphate reductase 2
440.972	-0.0754011	0.12401	-0.604084	0.545788	0.845804	Mdp1	67881	magnesium-dependent phosphatase 1
1234.5	0.108632	0.0745363	1.45832	0.144753	0.467964	Dhrs1	52585	dehydrogenase/reductase (SDR family) member 1
12.4185	0.617695	0.225776	2.40242	0.016287	0.117544	Ncan	13004	neurocan
338.781	-0.0988316	0.162436	-0.613229	0.539725	0.841849	Tmem161a	234371	transmembrane protein 161A
63.7422	-0.220335	0.199403	-1.06401	0.287322	0.658677	Armc6	76813	armadillo repeat containing 6
504.133	-0.0557626	0.0903314	-0.623972	0.532646	0.838788	Borcs8	72368	BLOC-1 related complex subunit 8
45.0424	-0.0504681	0.211524	-0.200405	0.841164	0.957588	Slc25a42	73095	solute carrier family 25, member 42
2295.58	-0.120875	0.0546994	-2.20904	0.0271718	0.167514	Snx9	66616	sorting nexin 9
998.311	-0.0580087	0.0964988	-0.596769	0.550661	0.848625	Ranbp3	71810	RAN binding protein 3
393.001	-0.0693168	0.0983178	-0.699295	0.484368	0.812661	Ndufa11	69875	NADH:ubiquinone oxidoreductase subunit A11
0.925787	-0.045058	0.0859953	-0.610391	0.541603	NA	Bmp8b	12164	bone morphogenetic protein 8b
166.845	-0.061894	0.177066	-0.333956	0.738413	0.92486	Nr2f6	13864	nuclear receptor subfamily 2, group F, member 6
892.313	-0.115928	0.0829233	-1.39855	0.161947	0.500038	Use1	67023	unconventional SNARE in the ER 1 homolog (S. cerevisiae)
264.782	-0.0305742	0.138609	-0.219056	0.826606	0.95323	Ocel1	77090	occludin/ELL domain containing 1
201.962	-0.0318217	0.140411	-0.216177	0.82885	0.953512	Dyrk1b	13549	dual-specificity tyrosine-(Y)-phosphorylation regulated kinase 1b
836.841	0.293368	0.112788	2.57199	0.0101116	0.0824108	Braf	109880	Braf transforming gene
133.419	-0.0930934	0.165355	-0.554241	0.579414	0.864013	Ndufb2	68198	NADH:ubiquinone oxidoreductase subunit B2
729.628	-0.0639511	0.109235	-0.586291	0.55768	0.853506	Hltf	20585	helicase-like transcription factor
1286.94	-0.0649128	0.0666973	-0.97358	0.330265	0.702441	Prpf6	68879	pre-mRNA splicing factor 6
827.771	-0.0557651	0.0820717	-0.68129	0.495688	0.818986	Rgs19	56470	regulator of G-protein signaling 19
2.73925	0.0117853	0.147541	0.1071	0.914709	0.979062	Rgs20	58175	regulator of G-protein signaling 20
88.5115	0.153632	0.168422	0.898289	0.369032	0.736354	Abhd3	106861	abhydrolase domain containing 3
380.264	-0.127608	0.0983382	-1.29295	0.196027	0.553425	Snrpd1	20641	small nuclear ribonucleoprotein D1
166.791	-0.343242	0.18911	-1.80409	0.0712174	0.309221	Tchp	77832	trichoplein, keratin filament binding
234.754	-0.71464	0.172226	-4.15163	3.3e-05	0.000709393	Tiam1	21844	T cell lymphoma invasion and metastasis 1
1380.95	-0.0786299	0.102431	-0.763184	0.445354	0.788908	Tsc2	22084	TSC complex subunit 2
1.00055	0.00446218	0.097328	-0.0304769	0.975687	NA	Rpl3l	66211	ribosomal protein L3-like
65.2967	0.321302	0.228242	1.54205	0.123062	0.427313	Slc9a3r2	65962	solute carrier family 9 (sodium/hydrogen exchanger), member 3 regulator 2
1103.73	-0.0528465	0.0678626	-0.775398	0.438105	0.784437	Puf60	67959	poly-U binding splicing factor 60
1440.92	0.0589437	0.081919	0.723337	0.469473	0.805411	Golga2	99412	golgi autoantigen, golgin subfamily a, 2
463.638	0.0434329	0.109821	0.40467	0.68572	0.906074	Uck1	22245	uridine-cytidine kinase 1
24.1046	0.659069	0.228164	2.77209	0.0055697	0.0531679	Scin	20259	scinderin
3.9063	0.0868693	0.114797	1.27658	0.20175	0.559713	Ikzf4	22781	IKAROS family zinc finger 4
442.718	0.113863	0.105631	1.08428	0.278241	0.649214	Mien1	103742	migration and invasion enhancer 1
0.586027	0.0302192	0.0558806	0.65788	0.510615	NA	Pon1	18979	paraoxonase 1
3020.94	-0.324458	0.120062	-2.71857	0.00655643	0.0601027	Axl	26362	AXL receptor tyrosine kinase
4856.57	0.057106	0.053177	1.07961	0.280317	0.650984	Tgfb1	21803	transforming growth factor, beta 1
753.257	-0.0723898	0.088421	-0.81377	0.415777	0.768843	Ccdc97	52132	coiled-coil domain containing 97
140.328	0.00385321	0.142187	0.0217015	0.982686	0.996461	Zfp40	22700	zinc finger protein 40
1105.22	-0.120933	0.0683891	-1.76605	0.0773873	0.325756	Akap8l	54194	A kinase (PRKA) anchor protein 8-like
229.735	0.237055	0.16123	1.48273	0.138146	0.456035	Pdcd2l	68079	programmed cell death 2-like
1263.68	-0.0731143	0.0720138	-1.01386	0.310652	0.685365	Gtf2f1	98053	general transcription factor IIF, polypeptide 1
238.691	0.158213	0.116618	1.35606	0.175079	0.521804	Clpp	53895	caseinolytic mitochondrial matrix peptidase proteolytic subunit
64.0486	-0.0447272	0.18667	-0.243703	0.807461	0.946785	Alkbh7	66400	alkB homolog 7
1.96899	-0.08251	0.130863	-0.65793	0.510583	NA	Pspn	19197	persephin
851.223	-0.559029	0.089927	-6.19731	5.74e-10	2.94e-08	Dennd1c	70785	DENN/MADD domain containing 1C
231.181	0.0879248	0.157434	0.571898	0.567391	0.857835	Med6	69792	mediator complex subunit 6
0.677734	0.0404218	0.0670697	0.76639	0.443444	NA	Prkd1	18760	protein kinase D1
634.125	0.0832118	0.11097	0.763673	0.445062	0.788836	Lcp2	16822	lymphocyte cytosolic protein 2
821.854	-0.00922954	0.0955775	-0.094227	0.924929	0.98223	Cse1l	110750	chromosome segregation 1-like (S. cerevisiae)
1385.83	-0.0734294	0.0817616	-0.894054	0.371293	0.737467	Naa20	67877	N(alpha)-acetyltransferase 20, NatB catalytic subunit
301.548	-0.0835429	0.10591	-0.788268	0.43054	0.780498	Prkra	23992	protein kinase, interferon inducible double stranded RNA dependent activator
14.7748	-0.136948	0.232179	-0.582467	0.560252	0.854445	Fkbp7	14231	FK506 binding protein 7
570.256	-0.345145	0.0785939	-4.39293	1.12e-05	0.000268473	Plekha3	83435	pleckstrin homology domain-containing, family A (phosphoinositide binding specific) member 3
1699.05	-0.0365188	0.0567455	-0.642854	0.520319	0.832356	Ykt6	56418	YKT6 v-SNARE homolog (S. cerevisiae)
2347.59	0.0747295	0.0544882	1.36905	0.170982	0.516068	Baz1b	22385	bromodomain adjacent to zinc finger domain, 1B
699.239	-0.252048	0.115114	-2.1774	0.0294508	0.176608	Pex6	224824	peroxisomal biogenesis factor 6
388.938	-0.0560703	0.138357	-0.399466	0.68955	0.907835	Mrpl2	27398	mitochondrial ribosomal protein L2
597.921	0.0261441	0.0985702	0.271351	0.786121	0.939265	Mea1	17256	male enhanced antigen 1
6.64728	-0.105386	0.20965	-0.493791	0.621454	0.882027	Gnmt	14711	glycine N-methyltransferase
8.65708	-0.107307	0.220355	-0.455791	0.648541	0.891963	Grin2d	14814	glutamate receptor, ionotropic, NMDA2D (epsilon 4)
1153.95	0.00365144	0.0978266	0.0360134	0.971272	0.994073	Kdelr1	68137	KDEL (Lys-Asp-Glu-Leu) endoplasmic reticulum protein retention receptor 1
208.425	0.220029	0.188672	1.15202	0.249313	0.617009	Tmem143	70209	transmembrane protein 143
2.3884	0.0480272	0.126316	0.452036	0.651243	NA	Pdxk-ps	435518	pyridoxal (pyridoxine, vitamin B6) kinase, pseudogene
58.8858	0.175347	0.224872	0.822728	0.410662	0.765349	Ggct	110175	gamma-glutamyl cyclotransferase
12.4716	-0.0831076	0.225568	-0.428457	0.668318	0.899449	Jag2	16450	jagged 2
155.18	0.00435778	0.146191	0.0368582	0.970598	0.993948	Btbd6	399566	BTB (POZ) domain containing 6
708.97	0.118547	0.0915904	1.3014	0.193122	0.549918	Nudt14	66174	nudix (nucleoside diphosphate linked moiety X)-type motif 14
44.5485	1.11998	0.224298	4.56313	5.04e-06	0.000129995	Epdr1	105298	ependymin related protein 1 (zebrafish)
5084.36	-0.143343	0.0661759	-2.16314	0.0305301	0.181583	Flii	14248	flightless I actin binding protein
555.625	-0.228981	0.100322	-2.27994	0.0226113	0.148042	Top3a	21975	topoisomerase (DNA) III alpha
276.475	-0.0793073	0.127912	-0.622584	0.533558	0.839298	Atg4d	235040	autophagy related 4D, cysteine peptidase
79.6163	-0.397399	0.187914	-2.11097	0.0347748	0.197696	Qtrt1	60507	queuine tRNA-ribosyltransferase catalytic subunit 1
3.13428	-0.232065	0.150241	-1.2578	0.208464	0.568755	Plin4	57435	perilipin 4
649.589	-0.195662	0.088414	-2.20364	0.0275496	0.169182	Hdgfl2	15193	HDGF like 2
171.788	0.107159	0.173858	0.626244	0.531155	0.838788	Chaf1a	27221	chromatin assembly factor 1, subunit A (p150)
962.401	0.0344301	0.0670464	0.516794	0.6053	0.874383	Adprh	11544	ADP-ribosylarginine hydrolase
144.088	0.0632618	0.14348	0.452979	0.650564	0.892987	Tmem39a	67846	transmembrane protein 39a
173.036	-0.0222631	0.140169	-0.150554	0.880328	0.970129	Timmdc1	76916	translocase of inner mitochondrial membrane domain containing 1
239.205	-0.0111452	0.127882	-0.0891109	0.928994	0.982594	Mcm2	17216	minichromosome maintenance complex component 2
1604.2	0.0789538	0.096958	0.798904	0.424346	0.775899	Tpra1	24100	transmembrane protein, adipocyte asscociated 1
765.779	-0.0852856	0.106621	-0.789183	0.430005	0.779916	Nab1	17936	Ngfi-A binding protein 1
3028.62	0.736643	0.0762312	9.62659	6.17e-22	1.3e-19	Adgre5	26364	adhesion G protein-coupled receptor E5
742.671	0.234653	0.110892	2.09356	0.0362995	0.203095	Il17ra	16172	interleukin 17 receptor A
21.5351	0.0487274	0.21542	0.29846	0.765352	0.932558	Lamb1	16777	laminin B1
8.2199	-0.0103893	0.224675	-0.0465815	0.962847	0.99112	Kcnn1	84036	potassium intermediate/small conductance calcium-activated channel, subfamily N, member 1
186.857	-0.0251703	0.190534	-0.119131	0.905172	0.977105	Arrdc2	70807	arrestin domain containing 2
85350.1	-0.632095	0.0688487	-9.19228	3.85e-20	6.02e-18	Cd36	12491	CD36 molecule
873.633	-0.0595998	0.0848343	-0.696616	0.486043	0.813558	Map2k7	26400	mitogen-activated protein kinase kinase 7
604.021	0.051493	0.0794927	0.652746	0.51392	0.828773	Timm44	21856	translocase of inner mitochondrial membrane 44
2058.76	-0.0247464	0.0592687	-0.410361	0.681541	0.904416	Ap2a2	11772	adaptor-related protein complex 2, alpha 2 subunit
493.784	0.00634489	0.097949	0.0695355	0.944563	0.985669	Pnkp	59047	polynucleotide kinase 3'- phosphatase
558.328	-0.0328234	0.0945747	-0.335824	0.737003	0.924224	Med25	75613	mediator complex subunit 25
2.09358	0.0251345	0.129105	0.186933	0.851714	NA	Bcam	57278	basal cell adhesion molecule
2724.16	0.137848	0.0656655	2.09949	0.0357741	0.201487	Clptm1	56457	cleft lip and palate associated transmembrane protein 1
291.385	-0.204856	0.121937	-1.66243	0.0964257	0.371067	Relb	19698	avian reticuloendotheliosis viral (v-rel) oncogene related B
521.071	-0.130937	0.0999802	-1.30558	0.191695	0.547357	Tomm40	53333	translocase of outer mitochondrial membrane 40
111070	0.104359	0.0663598	1.57084	0.116221	0.414203	Apoe	11816	apolipoprotein E
245.753	-0.0332772	0.138708	-0.183081	0.854734	0.96256	Apoc2	11813	apolipoprotein C-II
2676.08	0.0301384	0.0582397	0.51084	0.609463	0.876995	Hbp1	73389	high mobility group box transcription factor 1
522.523	-0.0231454	0.0967591	-0.24824	0.803948	0.945533	Prkar2b	19088	protein kinase, cAMP dependent regulatory, type II beta
600.063	0.00820398	0.0847959	0.103966	0.917196	0.98011	Cdkn1b	12576	cyclin-dependent kinase inhibitor 1B
103.487	0.108723	0.221696	0.524986	0.599593	0.872288	Klf4	16600	Kruppel-like factor 4 (gut)
1027.97	0.221856	0.0744242	2.98585	0.00282794	0.0310732	Ap1m1	11767	adaptor-related protein complex AP-1, mu subunit 1
1806.21	0.0553145	0.0961651	0.563511	0.573087	0.861866	Rab8a	17274	RAB8A, member RAS oncogene family
1171.87	0.225692	0.0830068	2.71253	0.0066771	0.0607495	Hmgn2	15331	high mobility group nucleosomal binding domain 2
1544.9	0.0367366	0.0730733	0.497396	0.61891	0.881552	Fam32a	67922	family with sequence similarity 32, member A
4.77738	0.200015	0.167017	1.80163	0.0716032	0.309933	Elf3	13710	E74-like factor 3
532.939	-0.128894	0.104903	-1.22756	0.219613	0.583017	Stard3nl	76205	STARD3 N-terminal like
1597.37	-0.0645819	0.0713538	-0.897949	0.369213	0.736359	Stk11	20869	serine/threonine kinase 11
2.39322	-0.0822741	0.157426	-0.588484	0.556207	NA	Efna2	13637	ephrin A2
1268.31	-0.0186768	0.0704779	-0.259094	0.795563	0.942531	Atp5d	66043	ATP synthase, H+ transporting, mitochondrial F1 complex, delta subunit
910.984	-0.0937449	0.0859294	-1.08613	0.277421	0.648697	Ppp5c	19060	protein phosphatase 5, catalytic subunit
599.733	0.0419669	0.0957602	0.431823	0.66587	0.898366	Cdk12	69131	cyclin-dependent kinase 12
440.722	-0.175755	0.100332	-1.74615	0.0807846	0.334069	Lipe	16890	lipase, hormone sensitive
1381.47	0.119503	0.093499	1.2597	0.207776	0.568075	Pafah1b2	18475	platelet-activating factor acetylhydrolase, isoform 1b, subunit 2
382.568	-0.23524	0.115165	-2.05485	0.0398933	0.21519	Tbc1d8	54610	TBC1 domain family, member 8
372.072	-0.173924	0.117625	-1.47111	0.141263	0.461611	Cnot11	52846	CCR4-NOT transcription complex, subunit 11
43.5872	0.0874523	0.215039	0.241587	0.8091	0.947271	Slc2a3	20527	solute carrier family 2 (facilitated glucose transporter), member 3
862.039	0.0843998	0.143481	0.591661	0.554078	0.851265	Foxj2	60611	forkhead box J2
1067.81	0.168731	0.071438	2.36165	0.0181939	0.126643	Sri	109552	sorcin
847.733	0.0301349	0.0860888	0.355577	0.722158	0.91905	Dgcr2	13356	DiGeorge syndrome critical region gene 2
621.291	-0.0531507	0.101224	-0.516181	0.605728	0.874571	Irf3	54131	interferon regulatory factor 3
95.9778	-0.217049	0.203488	-1.04692	0.295134	0.668235	Bcl2l12	75736	BCL2-like 12 (proline rich)
71.9548	0.177629	0.184229	0.967043	0.333522	0.704835	Zfp959	224893	zinc finger protein 959
695.317	0.340742	0.0887761	3.83406	0.000126044	0.00229572	Mpnd	68047	MPN domain containing
1177.8	0.00948721	0.0845306	0.128723	0.897577	0.974401	Sh3gl1	20405	SH3-domain GRB2-like 1
540.692	0.196256	0.104731	1.88541	0.0593745	0.277742	Ebi3	50498	Epstein-Barr virus induced gene 3
152.734	-0.162932	0.139263	-1.16472	0.244131	0.612241	Yju2	72886	YJU2 splicing factor
3412.19	-0.0345587	0.094497	-0.37667	0.706419	0.914407	Ranbp2	19386	RAN binding protein 2
628.739	-0.000950863	0.0845592	-0.0213647	0.982955	0.996461	Grk5	14773	G protein-coupled receptor kinase 5
562.954	-0.12902	0.0890446	-1.44268	0.14911	0.476655	Dvl3	13544	dishevelled segment polarity protein 3
929.897	0.141578	0.113207	1.25494	0.209502	0.570007	Abcf3	27406	ATP-binding cassette, sub-family F (GCN20), member 3
706.337	0.0395963	0.0768426	0.516004	0.605851	0.874571	Eif2b5	224045	eukaryotic translation initiation factor 2B, subunit 5 epsilon
653.688	-0.144379	0.0888191	-1.61938	0.105366	0.390839	Cyth2	19158	cytohesin 2
30.6414	0.295152	0.231404	1.19455	0.232262	0.598892	Sult2b1	54200	sulfotransferase family, cytosolic, 2B, member 1
9.52983	0.243297	0.219442	1.28369	0.19925	0.557439	Car11	12348	carbonic anhydrase 11
15.2332	0.0473353	0.231648	0.219368	0.826363	0.95323	Dlgap1	224997	DLG associated protein 1
53.7136	0.286723	0.221972	1.27309	0.202985	0.561008	Plag1	56711	pleiomorphic adenoma gene 1
1891.43	-0.121059	0.0721856	-1.67554	0.0938276	0.364682	Hck	15162	hemopoietic cell kinase
510.18	-0.0750327	0.0981407	-0.757803	0.448569	0.791357	Mrpl4	66163	mitochondrial ribosomal protein L4
1043.41	0.0803641	0.0749229	1.07035	0.284463	0.654995	Keap1	50868	kelch-like ECH-associated protein 1
6.61359	0.34717	0.18597	2.22631	0.0259931	0.162784	Ap1m2	11768	adaptor protein complex AP-1, mu 2 subunit
4407.54	-0.218991	0.0808717	-2.71808	0.00656614	0.0601538	Glg1	20340	golgi apparatus protein 1
510.067	0.0084549	0.117431	0.0735982	0.94133	0.985272	Btbd2	208198	BTB (POZ) domain containing 2
1148.4	0.14514	0.0747798	1.94011	0.0523664	0.256421	Csnk1g2	103236	casein kinase 1, gamma 2
448.813	-0.0607216	0.111075	-0.542173	0.587699	0.867652	Abhd17a	216169	abhydrolase domain containing 17A
1207.65	-0.144663	0.0800362	-1.80935	0.0703973	0.306996	Mob3a	208228	MOB kinase activator 3A
6.98408	-0.0861638	0.183005	-0.503512	0.614604	0.879859	Cacnb3	12297	calcium channel, voltage-dependent, beta 3 subunit
5.9146	0.168056	0.184266	1.06089	0.288742	0.660578	Fkbp11	66120	FK506 binding protein 11
1409.42	-0.138358	0.105706	-1.30684	0.191268	0.546887	Ddx23	74351	DEAD box helicase 23
23471.6	0.546664	0.0506522	10.7771	4.41e-27	1.19e-24	Pld3	18807	phospholipase D family, member 3
27.651	0.339876	0.210529	1.82473	0.0680416	0.301238	Grik5	14809	glutamate receptor, ionotropic, kainate 5 (gamma 2)
3.38832	-0.0217245	0.182814	-0.110605	0.91193	0.978684	Cd79a	12518	CD79A antigen (immunoglobulin-associated alpha)
1256.22	-0.0340106	0.0865437	-0.387564	0.698339	0.911128	Rabac1	14470	Rab acceptor 1 (prenylated)
3119.19	-0.196257	0.0696438	-2.8185	0.00482482	0.047523	Etv3	27049	ets variant 3
1649.85	-0.143218	0.0561199	-2.55118	0.0107359	0.0863381	Prkcsh	19089	protein kinase C substrate 80K-H
9.57168	0.454565	0.215065	1.86025	0.06285	0.287003	Elavl3	15571	ELAV like RNA binding protein 3
829.432	-0.31365	0.11464	-2.69615	0.00701462	0.0626066	Fcgrt	14132	Fc fragment of IgG receptor and transporter
683.296	-0.133151	0.100159	-1.32332	0.185728	0.53851	Nosip	66394	nitric oxide synthase interacting protein
309.836	0.230203	0.14041	1.63627	0.101783	0.383226	Pih1d1	68845	PIH1 domain containing 1
4346.28	0.0864021	0.0664297	1.30892	0.190563	0.545548	Rps11	27207	ribosomal protein S11
3010.07	-0.0902339	0.0500103	-1.80229	0.0714997	0.30971	Supt5	20924	suppressor of Ty 5, DSIF elongation factor subunit
2.32622	0.189607	0.127763	2.2061	0.0273768	NA	Dll3	13389	delta like canonical Notch ligand 3
927.487	-0.118152	0.106301	-1.10168	0.270599	0.642198	Paf1	54624	Paf1, RNA polymerase II complex component
333.048	-0.17109	0.103918	-1.63753	0.101521	0.382722	Timm50	66525	translocase of inner mitochondrial membrane 50
152.589	-0.0257614	0.162748	-0.146508	0.88352	0.970643	Med29	67224	mediator complex subunit 29
77.8543	0.367363	0.196451	1.89567	0.0580043	0.273471	Bicd1	12121	BICD cargo adaptor 1
2462.32	-0.0805892	0.0574438	-1.39936	0.161705	0.499677	Ncstn	59287	nicastrin
816.741	0.0971372	0.0829321	1.17048	0.241809	0.610128	Pex19	19298	peroxisomal biogenesis factor 19
138.063	0.38164	0.160387	2.31381	0.020678	0.139013	Cyp4f18	72054	cytochrome P450, family 4, subfamily f, polypeptide 18
457.589	0.176039	0.127629	1.40626	0.159647	0.49561	Impdh1	23917	inosine monophosphate dehydrogenase 1
4612.81	0.0795932	0.0765943	1.02769	0.304094	0.678128	Dusp3	72349	dual specificity phosphatase 3 (vaccinia virus phosphatase VH1-related)
196.867	1.21542	0.12655	9.5741	1.03e-21	2.09e-19	Prodh	19125	proline dehydrogenase
354.167	0.0741841	0.130851	0.569347	0.569121	0.858712	Ess2	27886	ess-2 splicing factor
850.182	0.0228274	0.0831177	0.273404	0.784543	0.938805	Slc25a1	13358	solute carrier family 25 (mitochondrial carrier, citrate transporter), member 1
174.637	-0.119736	0.141536	-0.838783	0.401591	0.758747	Dgcr6	13353	DiGeorge syndrome critical region gene 6
4.53277	0.260396	0.193832	1.39505	0.163002	0.502086	Ddr1	12305	discoidin domain receptor family, member 1
72.1115	0.131532	0.21399	0.846899	0.397051	0.755747	Ier3	15937	immediate early response 3
10.5782	0.21063	0.220488	0.991275	0.321551	0.694983	Fosb	14282	FBJ osteosarcoma oncogene B
1727.32	0.00396053	0.0777819	0.0419411	0.966546	0.99275	Klc4	74764	kinesin light chain 4
245.806	0.0963373	0.128012	0.755714	0.449821	0.792179	Ercc1	13870	excision repair cross-complementing rodent repair deficiency, complementation group 1
137.992	0.716932	0.147714	4.79676	1.61e-06	4.64e-05	As3mt	57344	arsenite methyltransferase
660.864	0.0201789	0.0972636	0.208566	0.834787	0.955903	Homer3	26558	homer scaffolding protein 3
347.019	-0.178519	0.15468	-1.15805	0.246844	0.61611	Crtc1	382056	CREB regulated transcription coactivator 1
202.626	-0.14842	0.126597	-1.16523	0.243924	0.611967	Rnf215	71673	ring finger protein 215
4.43868	-0.155572	0.189106	-0.792197	0.428246	0.779053	Sec14l2	67815	SEC14-like lipid binding 2
109.708	0.57794	0.169711	3.38176	0.00072023	0.0100267	Aven	74268	apoptosis, caspase activation inhibitor
31.2022	0.338619	0.23171	1.55959	0.118856	0.418822	Cp	12870	ceruloplasmin
779.731	0.0199476	0.083801	0.233481	0.815388	0.948839	Crot	74114	carnitine O-octanoyltransferase
1965.53	-0.0612476	0.0780257	-0.784356	0.432831	0.781729	Rps6ka1	20111	ribosomal protein S6 kinase polypeptide 1
3166.91	-0.0415992	0.054205	-0.772026	0.440099	0.785398	Snrnp200	320632	small nuclear ribonucleoprotein 200 (U5)
695.601	-0.0488808	0.0840001	-0.585549	0.558178	0.853541	Ciao1	26371	cytosolic iron-sulfur protein assembly 1
1.14988	0.00649437	0.108279	0.107669	0.914258	NA	Has1	15116	hyaluronan synthase 1
280.849	0.0436222	0.123711	0.354376	0.723057	0.919587	Taf6l	225895	TATA-box binding protein associated factor 6 like
609.176	-0.0364921	0.146941	-0.264167	0.791651	0.941003	Insig2	72999	insulin induced gene 2
1496.05	0.0389413	0.0761826	0.508027	0.611435	0.877725	Kpna6	16650	karyopherin (importin) alpha 6
938.651	0.251985	0.130731	1.9659	0.0493104	0.247624	Man1a	17155	mannosidase 1, alpha
170.531	-0.092095	0.156135	-0.575786	0.56476	0.85656	Itpkc	233011	inositol 1,4,5-trisphosphate 3-kinase C
287.794	0.0162131	0.117118	0.148922	0.881615	0.97025	Coq8b	76889	coenzyme Q8B
743.127	-0.0549906	0.100795	-0.546922	0.584432	0.867141	Brd8	78656	bromodomain containing 8
89.94	-0.544198	0.183051	-2.98139	0.00286947	0.0314345	Kif20a	19348	kinesin family member 20A
705.386	0.00838717	0.0925312	0.0945034	0.924709	0.98223	Farsa	66590	phenylalanyl-tRNA synthetase, alpha subunit
288.498	-0.065671	0.10018	-0.657032	0.51116	0.827588	Gcdh	270076	glutaryl-Coenzyme A dehydrogenase
969.439	-0.151534	0.0962381	-1.57595	0.115037	0.4118	Mast2	17776	microtubule associated serine/threonine kinase 2
3256.71	-0.0780462	0.0594584	-1.3118	0.189588	0.543999	Dnase2a	13423	deoxyribonuclease II alpha
805.87	-0.0894309	0.0805832	-1.10408	0.26956	0.640919	Rad23a	19358	RAD23 homolog A, nucleotide excision repair protein
20448.9	-0.0195107	0.0554424	-0.352291	0.72462	0.919587	Calr	12317	calreticulin
46.209	-0.0308503	0.22731	-0.0897975	0.928448	0.982594	Syce2	71846	synaptonemal complex central element protein 2
1413.51	-0.2658	0.13156	-2.04652	0.0407056	0.218412	Nfat5	54446	nuclear factor of activated T cells 5
234.682	-0.208561	0.120478	-1.72321	0.0848497	0.343651	Nob1	67619	NIN1/RPN12 binding protein 1 homolog
228.984	-0.22976	0.129013	-1.76331	0.0778487	0.327107	Nqo1	18104	NAD(P)H dehydrogenase, quinone 1
10.3433	0.327212	0.208386	1.56528	0.117517	0.416072	Ppfia3	76787	protein tyrosine phosphatase, receptor type, f polypeptide (PTPRF), interacting protein (liprin), alpha 3
329.586	0.146866	0.119816	1.2394	0.215198	0.576981	Gys1	14936	glycogen synthase 1, muscle
411.037	-0.065353	0.111281	-0.58265	0.560129	0.854346	Ruvbl2	20174	RuvB-like protein 2
5.38434	-0.0924879	0.186088	-0.478725	0.632134	0.886486	Lin7b	22342	lin-7 homolog B (C. elegans)
1114.4	-0.0512947	0.066267	-0.764209	0.444743	0.78875	Bax	12028	BCL2-associated X protein
11592.7	0.155298	0.0685249	2.24794	0.02458	0.156399	Il7r	16197	interleukin 7 receptor
273.32	-0.0737365	0.152361	-0.478079	0.632594	0.886606	Tfam	21780	transcription factor A, mitochondrial
180.648	-0.0672724	0.176556	-0.386667	0.699002	0.911128	Zfp81	224694	zinc finger protein 81
1.52057	0.123882	0.126712	1.39094	0.164244	NA	Efnb3	13643	ephrin B3
592.645	-0.0346684	0.0858003	-0.405134	0.685379	0.906002	Mmd	67468	monocyte to macrophage differentiation-associated
137.53	0.107492	0.163874	0.653692	0.51331	0.828632	Fam162a	70186	family with sequence similarity 162, member A
5945.01	0.00606243	0.073164	0.0869615	0.930702	0.983387	Rpl8	26961	ribosomal protein L8
52.2163	-0.131076	0.194357	-0.667282	0.504592	0.823145	Ssbp2	66970	single-stranded DNA binding protein 2
81.9614	0.333981	0.183504	1.8334	0.0667435	0.29777	Fancl	67030	Fanconi anemia, complementation group L
3.41824	-0.0869646	0.176775	-0.490832	0.623545	0.882584	Brinp2	240843	bone morphogenic protein/retinoic acid inducible neural-specific 2
47.0762	0.344231	0.201564	1.73746	0.0823061	0.337959	Gstm5	14866	glutathione S-transferase, mu 5
7.05564	-0.0534378	0.212621	-0.244333	0.806973	0.946734	Gstm7	68312	glutathione S-transferase, mu 7
1908.57	-0.0546955	0.0768667	-0.717298	0.47319	0.807883	Stat3	20848	signal transducer and activator of transcription 3
382.801	-0.0528963	0.102851	-0.52226	0.601489	0.873561	Stat5a	20850	signal transducer and activator of transcription 5A
56.6351	-0.124643	0.206934	-0.594557	0.552139	0.849986	Cavin1	19285	caveolae associated 1
1564.7	-0.0846942	0.0816	-1.02855	0.303691	0.678037	Map3k11	26403	mitogen-activated protein kinase kinase kinase 11
1839.42	0.0876672	0.0781802	1.12159	0.262037	0.632191	Akt2	11652	thymoma viral proto-oncogene 2
650.036	0.084996	0.0800771	1.06322	0.287682	0.659087	Dnaja3	83945	DnaJ heat shock protein family (Hsp40) member A3
1778.68	0.148726	0.0751241	1.98142	0.047544	0.241758	Hmox2	15369	heme oxygenase 2
780.161	-0.0250129	0.0898623	-0.274216	0.783918	0.938805	Cdip1	66626	cell death inducing Trp53 target 1
724.993	-0.0387515	0.0783959	-0.501169	0.616252	0.880473	Map3k20	65964	mitogen-activated protein kinase kinase kinase 20
1036.59	-0.0751491	0.0766686	-0.975777	0.329175	0.701148	Cwc15	66070	CWC15 spliceosome-associated protein
0.953739	-0.0551614	0.0769755	-0.596563	0.550799	NA	Col5a3	53867	collagen, type V, alpha 3
2193.28	0.0606381	0.0657717	0.918347	0.358437	0.728594	Dnmt1	13433	DNA methyltransferase (cytosine-5) 1
285.119	-0.248716	0.125877	-1.96853	0.0490075	0.246529	Ppan	235036	peter pan homolog
3922.75	-0.660407	0.0751738	-8.79088	1.48e-18	2.02e-16	Angptl2	26360	angiopoietin-like 2
48.1766	1.42271	0.201937	6.56929	5.06e-11	3.06e-09	Cacna1e	12290	calcium channel, voltage-dependent, R type, alpha 1E subunit
51.3403	0.47986	0.231113	2.0465	0.0407073	0.218412	Cacna1b	12287	calcium channel, voltage-dependent, N type, alpha 1B subunit
48.5206	-0.230386	0.225107	-1.01464	0.310278	0.684908	Trmt10a	108943	tRNA methyltransferase 10A
121.178	-0.0254392	0.204731	-0.156346	0.87576	0.96922	Etv1	14009	ets variant 1
112.424	-0.37218	0.168384	-2.19775	0.0279671	0.170819	Kifc2	16581	kinesin family member C2
335424	0.352144	0.0386057	9.11775	7.67e-20	1.15e-17	Psap	19156	prosaposin
1704.4	-0.43919	0.108458	-4.06045	4.9e-05	0.000996554	Ikbkg	16151	inhibitor of kappaB kinase gamma
118.368	-0.0818981	0.194052	-0.450218	0.652553	0.894021	Wars2	70560	tryptophanyl tRNA synthetase 2 (mitochondrial)
920.23	-0.118763	0.144093	-0.803297	0.421803	0.77343	Atn1	13498	atrophin 1
1067.89	0.0625034	0.0650117	0.965647	0.334221	0.705593	Phb2	12034	prohibitin 2
6261.3	-0.0825186	0.08393	-0.990502	0.321929	0.695104	Ptpn6	15170	protein tyrosine phosphatase, non-receptor type 6
333.661	0.134609	0.144144	0.866157	0.386404	0.750229	Eno2	13807	enolase 2, gamma neuronal
416.936	0.124947	0.114588	1.1002	0.271245	0.642893	Emg1	14791	EMG1 N1-specific pseudouridine methyltransferase
628.583	-0.0589789	0.113565	-0.518036	0.604433	0.874361	Lpcat3	14792	lysophosphatidylcholine acyltransferase 3
1602.4	0.200773	0.0787574	2.54876	0.0108107	0.0868915	Atp6v1f	66144	ATPase, H+ transporting, lysosomal V1 subunit F
1.13971	-0.0763471	0.117821	-0.601202	0.547705	NA	Il12b	16160	interleukin 12b
707.579	0.126991	0.110538	1.14021	0.254199	0.622925	Clcn5	12728	chloride channel, voltage-sensitive 5
887.092	0.0190372	0.0798019	0.230671	0.81757	0.949652	Clcn3	12725	chloride channel, voltage-sensitive 3
3.23927	-0.00883415	0.16934	-0.0372752	0.970266	0.993948	Hif3a	53417	hypoxia inducible factor 3, alpha subunit
1717.88	-0.493042	0.12733	-3.87362	0.000107231	0.00199744	Pde1c	18575	phosphodiesterase 1C
710.748	-0.183379	0.0941152	-1.94578	0.0516812	0.254006	Utp20	70683	UTP20 small subunit processome component
45.8519	0.0332558	0.211439	0.24617	0.80555	0.946161	Spic	20728	Spi-C transcription factor (Spi-1/PU.1 related)
1.78845	-0.000527949	0.139466	0.00798451	0.993629	NA	9330159F19Rik	212448	RIKEN cDNA 9330159F19 gene
1515.18	-0.161794	0.122434	-1.31461	0.188641	0.54247	Cul3	26554	cullin 3
1.1037	-0.00332757	0.111576	0.020676	0.983504	NA	Il11	16156	interleukin 11
1061.57	0.236734	0.0809933	2.897	0.00376755	0.0394035	Large1	16795	LARGE xylosyl- and glucuronyltransferase 1
443.436	-0.0113386	0.0952772	-0.114014	0.909227	0.977932	Ddx56	52513	DEAD box helicase 56
1094.44	0.0453105	0.0841033	0.533187	0.593904	0.871419	Tmed4	103694	transmembrane p24 trafficking protein 4
8.20804	-0.351317	0.196858	-1.96004	0.0499912	0.249461	Col26a1	140709	collagen, type XXVI, alpha 1
573.653	0.0395583	0.0957271	0.414626	0.678415	0.902825	Bid	12122	BH3 interacting domain death agonist
924.606	0.0539187	0.0666089	0.815273	0.414916	0.768202	Ralb	64143	v-ral simian leukemia viral oncogene B
2848.2	0.0376763	0.0716339	0.52853	0.597132	0.871563	Ppp1cc	19047	protein phosphatase 1 catalytic subunit gamma
1836.28	-0.095418	0.0664799	-1.43144	0.152305	0.482054	Dnajb11	67838	DnaJ heat shock protein family (Hsp40) member B11
278.838	0.258849	0.136794	1.90117	0.0572797	0.2713	Tbccd1	70573	TBCC domain containing 1
4.07198	-0.127602	0.149438	-0.780972	0.434819	0.782599	Clec11a	20256	C-type lectin domain family 11, member a
123.494	0.145673	0.143093	1.02542	0.305166	0.679351	Zfp324	243834	zinc finger protein 324
2045.57	-0.0913647	0.0561837	-1.62665	0.103811	0.387597	Gab2	14389	growth factor receptor bound protein 2-associated protein 2
6207.05	0.00867169	0.0860763	0.0969693	0.922751	0.981604	Coro1c	23790	coronin, actin binding protein 1C
4295.48	0.144812	0.0657458	2.19284	0.0283187	0.172089	Tax1bp1	52440	Tax1 (human T cell leukemia virus type I) binding protein 1
0.458954	-0.0354395	0.070635	-0.43805	0.66135	NA	Psg19	26439	pregnancy specific glycoprotein 19
16.8595	0.763142	0.23192	3.28333	0.00102589	0.0135679	Ctse	13034	cathepsin E
2.06585	-0.101502	0.121749	-0.807694	0.419267	NA	Ndrg2	29811	N-myc downstream regulated gene 2
307.348	-0.0701851	0.13424	-0.530696	0.595629	0.871539	Mettl17	52535	methyltransferase like 17
65.282	-0.00832562	0.230443	-0.0774926	0.938232	0.985051	Arhgef40	268739	Rho guanine nucleotide exchange factor (GEF) 40
762.508	-0.109032	0.0911524	-1.19429	0.232363	0.5989	Pnpla6	50767	patatin-like phospholipase domain containing 6
1355.07	0.0448625	0.0745046	0.611328	0.540983	0.842962	Mcoln1	94178	mucolipin 1
158.742	0.0116957	0.137374	0.0673578	0.946297	0.986115	Arhgef18	102098	rho/rac guanine nucleotide exchange factor (GEF) 18
599.809	0.00962836	0.0962455	0.0895649	0.928633	0.982594	Pkn2	109333	protein kinase N2
286.445	1.27116	0.144162	8.82559	1.09e-18	1.51e-16	Cd33	12489	CD33 antigen
673.608	-0.160794	0.108784	-1.47707	0.139657	0.459046	Etfb	110826	electron transferring flavoprotein, beta polypeptide
3003.27	0.097061	0.0846367	1.15203	0.249308	0.617009	Stxbp2	20911	syntaxin binding protein 2
6.10828	0.150313	0.191729	0.928756	0.353016	0.723703	Pcp2	18545	Purkinje cell protein 2 (L7)
23.2673	0.923107	0.227641	3.72191	0.000197723	0.0033309	Sgce	20392	sarcoglycan, epsilon
98.8921	-0.288198	0.220026	-1.27285	0.20307	0.561008	Chn2	69993	chimerin 2
118.742	0.217517	0.180223	1.19165	0.2334	0.600124	Wwox	80707	WW domain-containing oxidoreductase
414.646	0.0856306	0.0978402	0.873183	0.382563	0.747552	Slbp	20492	stem-loop binding protein
1.23196	-0.0639829	0.0861958	-0.886839	0.375165	NA	Tyr	22173	tyrosinase
0.887365	-0.0648989	0.111344	-0.67886	0.497227	NA	Aqp1	11826	aquaporin 1
216.163	-0.184821	0.122245	-1.50501	0.13232	0.444148	Arid3b	56380	AT rich interactive domain 3B (BRIGHT-like)
178.762	-0.239139	0.166653	-1.42256	0.154865	0.486651	Cnn2	12798	calponin 2
758.216	-0.0738515	0.102346	-0.720158	0.471428	0.807338	Polr2e	66420	polymerase (RNA) II (DNA directed) polypeptide E
0.919036	-0.0800914	0.101915	-0.868526	0.385106	NA	Abca13	268379	ATP-binding cassette, sub-family A (ABC1), member 13
7337.15	-0.136799	0.0900253	-1.52681	0.126809	0.434381	Myo9b	17925	myosin IXb
197.189	-0.174143	0.153629	-1.17061	0.241757	0.610128	Hdac9	79221	histone deacetylase 9
10383.1	0.0816717	0.0598585	1.36048	0.173678	0.519837	Ly9	17085	lymphocyte antigen 9
77.3562	0.224507	0.198428	1.07828	0.280911	0.65137	Cd244a	18106	CD244 molecule A
18426.4	-0.247352	0.0566267	-4.37159	1.23e-05	0.0002932	Adgre1	13733	adhesion G protein-coupled receptor E1
26.0012	0.403158	0.227141	1.74453	0.0810667	0.334855	Mtfp1	67900	mitochondrial fission process 1
110.536	-0.136682	0.20826	-0.636692	0.524326	0.834744	Rab23	19335	RAB23, member RAS oncogene family
1252.69	-0.234313	0.0819728	-2.85331	0.00432666	0.0437611	Rab11a	53869	RAB11A, member RAS oncogene family
501.839	0.184369	0.141751	1.29216	0.196303	0.553611	Eif2b2	217715	eukaryotic translation initiation factor 2B, subunit 2 beta
1846.54	-0.072223	0.0532353	-1.35628	0.175009	0.521804	Dlst	78920	dihydrolipoamide S-succinyltransferase (E2 component of 2-oxo-glutarate complex)
3.5025	-0.0941678	0.182681	-0.534185	0.593214	0.870802	Pgf	18654	placental growth factor
1041.08	-0.125617	0.0751213	-1.67368	0.0941928	0.365418	Ulk2	29869	unc-51 like kinase 2
13.4426	-0.339671	0.227038	-1.54825	0.121561	0.424441	Ccl24	56221	chemokine (C-C motif) ligand 24
503.161	0.0416007	0.116437	0.350623	0.725871	0.919711	Dgkq	110524	diacylglycerol kinase, theta
67.1544	0.549364	0.231496	2.34678	0.0189366	0.130642	Grap	71520	GRB2-related adaptor protein
0.866249	-0.0124948	0.0815066	-0.172338	0.863172	NA	Pou1f1	18736	POU domain, class 1, transcription factor 1
898.559	-0.000597003	0.0872677	-0.00437448	0.99651	0.999119	Chmp2b	68942	charged multivesicular body protein 2B
2394.88	0.0383511	0.076712	0.49651	0.619534	0.881552	Plod3	26433	procollagen-lysine, 2-oxoglutarate 5-dioxygenase 3
1283.01	-0.0166645	0.099505	-0.170625	0.864519	0.966496	Ap1s1	11769	adaptor protein complex AP-1, sigma 1
1.00979	-0.00961268	0.122291	-0.0865015	0.931068	NA	Mapk13	26415	mitogen-activated protein kinase 13
810.979	0.152998	0.105294	1.44925	0.147267	0.472214	Srpk1	20815	serine/arginine-rich protein specific kinase 1
1.36066	0.0441094	0.118811	0.307201	0.75869	NA	Pax3	18505	paired box 3
166.092	-0.34756	0.146595	-2.35349	0.0185981	0.128657	Lbr	98386	lamin B receptor
1.59837	0.105463	0.136881	1.28747	0.197932	NA	Crabp2	12904	cellular retinoic acid binding protein II
2976.18	-0.783231	0.110433	-7.062	1.64e-12	1.23e-10	Nes	18008	nestin
34.1615	1.65509	0.225782	6.48699	8.76e-11	5.2e-09	Bcan	12032	brevican
566.415	0.0708784	0.0822314	0.865699	0.386655	0.750229	Prcc	94315	papillary renal cell carcinoma (translocation-associated)
341.789	-0.0488156	0.117061	-0.409225	0.682374	0.904752	Rrnad1	229503	ribosomal RNA adenine dimethylase domain containing 1
2744.8	0.0251557	0.0831532	0.296769	0.766643	0.932657	Hdgf	15191	heparin binding growth factor
13.8937	-0.0862302	0.23119	-0.371854	0.710002	0.914971	Slc25a18	71803	solute carrier family 25 (mitochondrial carrier), member 18
307.816	-0.142905	0.131522	-1.08483	0.277995	0.64902	Thop1	50492	thimet oligopeptidase 1
339.769	-0.292308	0.117053	-2.49144	0.0127227	0.0979818	Apba3	57267	amyloid beta (A4) precursor protein-binding, family A, member 3
1922.45	-0.0897233	0.0982725	-0.930143	0.352297	0.722691	Matk	17179	megakaryocyte-associated tyrosine kinase
441.684	0.00107043	0.0929737	0.0113436	0.990949	0.998408	Pias4	59004	protein inhibitor of activated STAT 4
1647.6	-0.182453	0.0651233	-2.8021	0.00507712	0.0493729	Map2k1	26395	mitogen-activated protein kinase kinase 1
1275.53	0.056447	0.0732152	0.772721	0.439688	0.785237	Sgta	52551	small glutamine-rich tetratricopeptide repeat (TPR)-containing, alpha
4.86157	-0.0656979	0.193901	-0.313686	0.75376	0.929217	Nmrk2	69564	nicotinamide riboside kinase 2
380.329	-0.0389997	0.105286	-0.364787	0.71527	0.917161	Tmem242	70544	transmembrane protein 242
244.143	-0.175482	0.120717	-1.44874	0.147411	0.472573	Dtx2	74198	deltex 2, E3 ubiquitin ligase
2.99178	-0.276976	0.159804	-1.99548	0.0459903	0.236017	Hspb1	15507	heat shock protein 1
3649.32	0.0462892	0.0739529	0.6257	0.531512	0.838788	Rasa4	54153	RAS p21 protein activator 4
8059.11	-0.00960662	0.0654093	-0.143367	0.886	0.971548	Hnrnpa2b1	53379	heterogeneous nuclear ribonucleoprotein A2/B1
3.98426	0.0591078	0.189428	0.393952	0.693617	0.909485	Fxyd4	108017	FXYD domain-containing ion transport regulator 4
247.981	-0.133777	0.145296	-0.911801	0.361873	0.731346	Ccdc130	67736	coiled-coil domain containing 130
153.934	-0.0659592	0.142821	-0.454887	0.64919	0.892161	Mri1	67873	methylthioribose-1-phosphate isomerase 1
2345.31	-0.0194461	0.0714721	-0.271906	0.785695	0.93891	Prkacb	18749	protein kinase, cAMP dependent, catalytic, beta
1408.88	0.102502	0.0815275	1.25515	0.209424	0.569903	Sgsh	27029	N-sulfoglucosamine sulfohydrolase (sulfamidase)
34.2847	-0.289105	0.222414	-1.30011	0.193564	0.550423	Chd5	269610	chromodomain helicase DNA binding protein 5
5394.63	0.144635	0.0678378	2.13357	0.032878	0.190334	Cstb	13014	cystatin B
224.192	0.528813	0.185897	2.82985	0.00465702	0.0462775	Sh2b2	23921	SH2B adaptor protein 2
592.206	-0.0262296	0.11459	-0.218861	0.826759	0.95323	Pex5	19305	peroxisomal biogenesis factor 5
283.141	0.218289	0.106627	2.03864	0.0414855	0.220736	Jkamp	104771	JNK1/MAPK8-associated membrane protein
6222.64	-0.0332248	0.0540465	-0.619197	0.535787	0.8403	Cd44	12505	CD44 antigen
15.6537	0.499879	0.20726	2.59549	0.00944557	0.0785293	Slc1a2	20511	solute carrier family 1 (glial high affinity glutamate transporter), member 2
760.822	0.0536175	0.0856711	0.621805	0.53407	0.839378	Eif2ak4	27103	eukaryotic translation initiation factor 2 alpha kinase 4
7636.73	-0.0419539	0.062261	-0.67722	0.498266	0.819953	Wdr1	22388	WD repeat domain 1
246.709	0.0382652	0.143313	0.261439	0.793754	0.942009	Slc2a9	117591	solute carrier family 2 (facilitated glucose transporter), member 9
988.372	0.237699	0.0856594	2.76852	0.0056311	0.0535783	Ndrg1	17988	N-myc downstream regulated gene 1
8.16397	-0.0226152	0.208228	-0.110446	0.912056	0.978684	4930550C14Rik	75311	RIKEN cDNA 4930550C14 gene
19911.3	0.0257019	0.058949	0.425227	0.670671	0.900008	Man2b1	17159	mannosidase 2, alpha B1
1.51766	0.0213754	0.131986	0.189716	0.849531	NA	Klf5	12224	Kruppel-like factor 5
250.788	0.0193216	0.120217	0.16837	0.866292	0.96684	Wdr83	67836	WD repeat domain containing 83
1825.28	-0.00585875	0.0652382	-0.0905662	0.927837	0.982594	Prdx2	21672	peroxiredoxin 2
5424.3	-0.011179	0.0778585	-0.14674	0.883337	0.970643	Polr2a	20020	polymerase (RNA) II (DNA directed) polypeptide A
1427.78	0.0107987	0.11904	0.0914753	0.927115	0.982594	Senp3	80886	SUMO/sentrin specific peptidase 3
1.02518	0.0481346	0.123124	0.378532	0.705035	NA	Corin	53419	corin, serine peptidase
243.219	0.0478121	0.120755	0.378666	0.704936	0.914159	Plekha8	231999	pleckstrin homology domain containing, family A (phosphoinositide binding specific) member 8
59.46	0.0809536	0.190588	0.414854	0.678249	0.902825	Spc25	66442	SPC25, NDC80 kinetochore complex component, homolog (S. cerevisiae)
19.5233	0.424119	0.232126	1.89313	0.0583403	0.27476	Dnah2	327954	dynein, axonemal, heavy chain 2
730.241	0.0348575	0.0949843	0.36418	0.715724	0.917161	Ufd1	22230	ubiquitin recognition factor in ER-associated degradation 1
129.907	-0.216846	0.159766	-1.36363	0.172682	0.518344	Zfp287	170740	zinc finger protein 287
15.2716	0.936341	0.230034	3.823	0.000131839	0.00237839	Prlr	19116	prolactin receptor
896.629	-0.156751	0.117982	-1.32977	0.183594	0.535362	Letm1	56384	leucine zipper-EF-hand containing transmembrane protein 1
1836.54	-0.13007	0.0552842	-2.35139	0.0187035	0.129292	Ubqln1	56085	ubiquilin 1
0.649332	-0.0834843	0.094223	-0.808506	0.418799	NA	Fgfr4	14186	fibroblast growth factor receptor 4
1213.63	0.0896388	0.0829805	1.0765	0.281706	0.651381	Txn2	56551	thioredoxin 2
1.36963	-0.0279476	0.118872	-0.235707	0.81366	NA	Slc1a3	20512	solute carrier family 1 (glial high affinity glutamate transporter), member 3
604.096	-0.029101	0.0940061	-0.314405	0.753213	0.929016	Crbn	58799	cereblon
0.546815	-0.0151214	0.065156	-0.136902	0.891109	NA	Il5ra	16192	interleukin 5 receptor, alpha
376.31	-0.0356721	0.102068	-0.345444	0.729761	0.920777	Msh6	17688	mutS homolog 6
1148	-0.217961	0.0698835	-3.11259	0.00185454	0.0219434	Fbxo11	225055	F-box protein 11
3.46112	0.226042	0.147501	1.4805	0.138739	0.457474	Mlxipl	58805	MLX interacting protein-like
237.187	0.422758	0.190563	2.17857	0.029364	0.176305	Tbl2	27368	transducin (beta)-like 2
378.076	0.570983	0.15908	3.54086	0.000398832	0.00608198	Bud23	66138	BUD23, rRNA methyltransferase and ribosome maturation factor
11.1985	-0.633582	0.207525	-3.05867	0.00222324	0.0254275	Nid1	18073	nidogen 1
263.797	-0.231817	0.145181	-1.5898	0.11188	0.404181	Mcm5	17218	minichromosome maintenance complex component 5
16487.6	-0.297746	0.0362027	-8.21715	2.08e-16	2.35e-14	Hmox1	15368	heme oxygenase 1
1694.17	-0.149864	0.104123	-1.43421	0.151514	0.481168	Mprip	26936	myosin phosphatase Rho interacting protein
6129.03	-0.136619	0.0856066	-1.59589	0.110513	0.401837	Cic	71722	capicua transcriptional repressor
107.146	0.0896102	0.167354	0.554582	0.57918	0.863847	Pafah1b3	18476	platelet-activating factor acetylhydrolase, isoform 1b, subunit 3
107.219	-0.0822832	0.168072	-0.489236	0.624675	0.882736	Il27ra	50931	interleukin 27 receptor, alpha
1120.88	0.0787145	0.0667759	1.1803	0.237883	0.605656	Prkaca	18747	protein kinase, cAMP dependent, catalytic, alpha
102.427	-0.112488	0.192839	-0.580878	0.561323	0.855033	Asf1b	66929	anti-silencing function 1B histone chaperone
446.554	-0.0831732	0.0968993	-0.854025	0.393091	0.754992	Ddx39a	68278	DEAD box helicase 39a
485.573	0.124836	0.0957496	1.30431	0.192127	0.548266	Dnajb1	81489	DnaJ heat shock protein family (Hsp40) member B1
7.64121	-0.16305	0.215654	-0.74985	0.453345	0.795244	Msh4	55993	mutS homolog 4
512.465	-0.0949892	0.109891	-0.868481	0.385131	0.74955	Usp40	227334	ubiquitin specific peptidase 40
353.242	-0.04534	0.106917	-0.414601	0.678434	0.902825	Kbtbd4	67136	kelch repeat and BTB (POZ) domain containing 4
1627.91	-0.0857123	0.105821	-0.816445	0.414246	0.768202	Celf1	13046	CUGBP, Elav-like family member 1
624.648	0.0455474	0.0809676	0.564165	0.572642	0.86151	Ndufs3	68349	NADH:ubiquinone oxidoreductase core subunit S3
9018.46	0.0902656	0.050296	1.79546	0.07258	0.312486	Por	18984	cytochrome p450 oxidoreductase
291.166	-0.165781	0.122043	-1.36575	0.172017	0.517631	Igf1r	16001	insulin-like growth factor I receptor
1014.79	-0.0144096	0.0971192	-0.16435	0.869456	0.967276	Insr	16337	insulin receptor
9.00697	0.00796933	0.22381	0.0776996	0.938067	0.985051	Fcer2a	14128	Fc receptor, IgE, low affinity II, alpha polypeptide
1684.34	-0.0325348	0.0660075	-0.492194	0.622582	0.882424	Trim28	21849	tripartite motif-containing 28
1231.46	0.0400262	0.0688932	0.58688	0.557284	0.853349	Ube2m	22192	ubiquitin-conjugating enzyme E2M
536.874	-0.0353593	0.0804023	-0.448931	0.653481	0.894573	Adcy9	11515	adenylate cyclase 9
1314.32	-0.185687	0.127993	-1.46568	0.142735	0.464544	Mef2c	17260	myocyte enhancer factor 2C
651.117	0.0714628	0.0989236	0.728197	0.466493	0.803141	Ctr9	22083	CTR9 homolog, Paf1/RNA polymerase II complex component
10656.8	0.0616499	0.0620421	0.986944	0.32367	0.69657	Eif4g2	13690	eukaryotic translation initiation factor 4, gamma 2
3262.8	0.526525	0.0647106	8.1217	4.6e-16	4.99e-14	Pcyt1a	13026	phosphate cytidylyltransferase 1, choline, alpha isoform
998.958	-0.0198298	0.100553	-0.197072	0.843771	0.958924	Zfp592	233410	zinc finger protein 592
1544.77	-0.00458248	0.0690056	-0.0633848	0.94946	0.987489	Psmd4	19185	proteasome (prosome, macropain) 26S subunit, non-ATPase, 4
4.17418	-0.0263348	0.184942	-0.161504	0.871697	0.967732	Tmod4	50874	tropomodulin 4
0.948687	0.00793916	0.102654	0.0297051	0.976302	NA	Cabp5	29865	calcium binding protein 5
933.901	-0.056506	0.0898414	-0.624654	0.532198	0.838788	Snx6	72183	sorting nexin 6
326.714	-0.220175	0.126001	-1.7193	0.0855589	0.345338	Mthfd2	17768	methylenetetrahydrofolate dehydrogenase (NAD+ dependent), methenyltetrahydrofolate cyclohydrolase
2.86339	0.335088	0.127737	2.51354	0.0119526	0.0934369	Kit	16590	KIT proto-oncogene receptor tyrosine kinase
526.718	0.0706962	0.107368	0.66487	0.506134	0.823534	Tomm40l	641376	translocase of outer mitochondrial membrane 40-like
3.1403	-0.0299867	0.180475	-0.15549	0.876435	0.969224	Nr1i3	12355	nuclear receptor subfamily 1, group I, member 3
1.3493	0.0404113	0.138685	0.365504	0.714735	NA	Apoa2	11807	apolipoprotein A-II
356.112	-0.0973584	0.115351	-0.834079	0.404237	0.761174	Pan2	103135	PAN2 poly(A) specific ribonuclease subunit
2914.67	0.0291573	0.0599294	0.484945	0.627716	0.884066	Cs	12974	citrate synthase
1700.85	-0.120975	0.120855	-0.981163	0.326513	0.698648	Ampd3	11717	adenosine monophosphate deaminase 3
579.816	-0.0973097	0.0846671	-1.14419	0.252545	0.621346	Bcas2	68183	breast carcinoma amplified sequence 2
0.884927	0.0193031	0.0881264	0.270404	0.78685	NA	Sh2d1a	20400	SH2 domain containing 1A
918.324	-0.0826557	0.0957496	-0.862484	0.388421	0.751629	Ctcf	13018	CCCTC-binding factor
65.772	-0.175344	0.211231	-0.836415	0.402922	0.760273	Pard6a	56513	par-6 family cell polarity regulator alpha
3.0365	-0.12557	0.167917	-0.791313	0.428761	0.779618	Agrp	11604	agouti related neuropeptide
60.2916	0.221447	0.221003	1.00877	0.313086	0.687098	Tfap4	83383	transcription factor AP4
688.525	-0.173172	0.0776855	-2.22234	0.0262602	0.163682	Ranbp1	19385	RAN binding protein 1
22.6878	-0.039327	0.211659	-0.11374	0.909444	0.977932	Cd247	12503	CD247 antigen
196.71	0.170078	0.168463	1.00583	0.314496	0.688708	Rfx5	53970	regulatory factor X, 5 (influences HLA class II expression)
1252.55	-0.02328	0.0810252	-0.282608	0.777477	0.93694	Psmb4	19172	proteasome (prosome, macropain) subunit, beta type 4
1156.13	0.738714	0.194815	3.87199	0.000107949	0.00200312	Mmp8	17394	matrix metallopeptidase 8
400.222	0.057892	0.110071	0.517175	0.605034	0.874383	Slc30a4	22785	solute carrier family 30 (zinc transporter), member 4
842.358	0.00265545	0.0946698	0.0344396	0.972527	0.994679	Sqor	59010	sulfide quinone oxidoreductase
828.321	-0.131471	0.104608	-1.26408	0.206202	0.565579	Bloc1s6	18457	biogenesis of lysosomal organelles complex-1, subunit 6, pallidin
556.625	-0.251922	0.0990611	-2.54378	0.0109661	0.0877446	Metap1	75624	methionyl aminopeptidase 1
1257.57	0.0555467	0.088843	0.625123	0.53189	0.838788	Gpr108	78308	G protein-coupled receptor 108
4.62175	0.0313938	0.166939	0.653922	0.513162	0.828578	Tnfsf14	50930	tumor necrosis factor (ligand) superfamily, member 14
0.877368	0.099151	0.0801978	1.29991	0.193631	NA	Gata6	14465	GATA binding protein 6
775.26	-0.0142549	0.0989673	-0.13869	0.889695	0.972521	Rsl1d1	66409	ribosomal L1 domain containing 1
1508.96	0.00830172	0.144265	0.0025321	0.99798	0.999583	Apc	11789	APC, WNT signaling pathway regulator
3409.05	-0.0536332	0.0693712	-0.775865	0.437829	0.784072	Reep5	13476	receptor accessory protein 5
1837.93	0.112942	0.06824	1.65257	0.098419	0.375505	Ergic3	66366	ERGIC and golgi 3
423.455	-0.0266499	0.0981004	-0.277411	0.781465	0.938391	Uqcc1	56046	ubiquinol-cytochrome c reductase complex assembly factor 1
0.348755	0	0.0558798	0	1	NA	Spo11	26972	SPO11 initiator of meiotic double stranded breaks
1163.4	-0.0547162	0.0966936	-0.578221	0.563115	0.855671	Ncoa2	17978	nuclear receptor coactivator 2
553.241	0.0690835	0.122325	0.534234	0.59318	0.870802	Nr2c2	22026	nuclear receptor subfamily 2, group C, member 2
265.94	-0.187098	0.115564	-1.61498	0.106314	0.393053	Nr2c1	22025	nuclear receptor subfamily 2, group C, member 1
603.912	0.192726	0.0928633	2.06799	0.0386408	0.211254	Smpd4	77626	sphingomyelin phosphodiesterase 4
312.117	0.120008	0.143911	0.842854	0.39931	0.757783	Pex1	71382	peroxisomal biogenesis factor 1
39.9817	1.86594	0.227318	7.17388	7.29e-13	5.7e-11	Otx1	18423	orthodenticle homeobox 1
1019.32	0.0504496	0.092656	0.536658	0.591504	0.870252	Kctd20	66989	potassium channel tetramerisation domain containing 20
10.3899	0.289117	0.222146	1.24858	0.211819	0.572365	Itgae	16407	integrin alpha E, epithelial-associated
871.451	0.172546	0.084472	2.04245	0.0411066	0.219376	Ctns	83429	cystinosis, nephropathic
27.2259	0.208126	0.229563	0.86885	0.384929	0.74935	P2rx5	94045	purinergic receptor P2X, ligand-gated ion channel, 5
91.8084	0.000658416	0.178298	-0.00814637	0.9935	0.998408	Shpk	74637	sedoheptulokinase
1.73684	0.0944968	0.10429	1.09411	0.273906	NA	Ephb3	13845	Eph receptor B3
81.5257	-0.170617	0.213185	-0.755331	0.45005	0.792335	Tuft1	22156	tuftelin 1
107.621	0.0639961	0.152238	0.41163	0.68061	0.903963	Rcn1	19672	reticulocalbin 1
55.5182	-0.0942893	0.223155	-0.390325	0.696296	0.910386	Dnase1	13419	deoxyribonuclease I
1118.89	0.170921	0.0738395	2.31168	0.0207953	0.13935	Trap1	68015	TNF receptor-associated protein 1
984.147	-0.127284	0.0836281	-1.51381	0.130073	0.439865	Naa60	74763	N(alpha)-acetyltransferase 60, NatF catalytic subunit
27.4203	0.276186	0.225435	1.27749	0.201429	0.559417	1700037C18Rik	73261	RIKEN cDNA 1700037C18 gene
170.434	-0.0294452	0.156771	-0.180358	0.856872	0.963611	Ankrd13d	68423	ankyrin repeat domain 13 family, member D
4193.92	0.0725323	0.0838204	0.880188	0.378758	0.743411	Tpr	108989	translocated promoter region, nuclear basket protein
981.136	-0.124063	0.124172	-1.01621	0.309527	0.683861	Odr4	226499	odr4 GPCR localization factor homolog
6.25288	0.0580361	0.210798	0.343632	0.731123	0.921864	Prg4	96875	proteoglycan 4 (megakaryocyte stimulating factor, articular superficial zone protein)
611.035	0.0664943	0.08007	0.830969	0.405991	0.761852	Dhx34	71723	DEAH (Asp-Glu-Ala-His) box polypeptide 34
89.7921	-0.0939454	0.182897	-0.492469	0.622388	0.882381	Kptn	70394	kaptin
2680.86	-0.0423833	0.0932485	-0.450471	0.652371	0.893914	Napa	108124	N-ethylmaleimide sensitive fusion protein attachment protein alpha
569.135	-0.14267	0.0928543	-1.53189	0.12555	0.431903	Sra1	24068	steroid receptor RNA activator 1
733.855	-0.0261792	0.0776785	-0.330938	0.740691	0.92486	Atp5g1	11951	ATP synthase, H+ transporting, mitochondrial F0 complex, subunit C1 (subunit 9)
602.863	-0.0555394	0.0910129	-0.605322	0.544965	0.845631	Snf8	27681	SNF8, ESCRT-II complex subunit, homolog (S. cerevisiae)
774.775	-0.0816007	0.0891889	-0.907361	0.364216	0.733466	Tbcb	66411	tubulin folding cofactor B
1139.51	-0.156638	0.0847621	-1.83968	0.0658158	0.295301	Inpp5k	19062	inositol polyphosphate 5-phosphatase K
1000.2	0.105292	0.096406	1.08669	0.277173	0.648697	Crkl	12929	v-crk avian sarcoma virus CT10 oncogene homolog-like
159.102	0.15152	0.161705	0.932187	0.35124	0.722202	Eps8l1	67425	EPS8-like 1
1876.85	0.0469312	0.0594497	0.786982	0.431292	0.781013	Clint1	216705	clathrin interactor 1
24.6444	0.181805	0.230676	0.749639	0.453472	0.795244	Prss16	54373	protease, serine 16 (thymus)
177.268	-0.0281189	0.148292	-0.18474	0.853433	0.962272	Cdkal1	68916	CDK5 regulatory subunit associated protein 1-like 1
99.2176	2.57351	0.198777	11.8863	1.39e-32	5.63e-30	Htra1	56213	HtrA serine peptidase 1
504.65	-0.0413938	0.100025	-0.4136	0.679167	0.902991	Zbtb17	22642	zinc finger and BTB domain containing 17
17.1916	-0.513796	0.225577	-2.25798	0.0239471	0.153879	Clcnkb	56365	chloride channel, voltage-sensitive Kb
3572.41	0.376003	0.0562473	6.67284	2.51e-11	1.62e-09	Fblim1	74202	filamin binding LIM protein 1
17.2428	-0.302358	0.231584	-1.29243	0.196209	0.55356	Hspb7	29818	heat shock protein family, member 7 (cardiovascular)
2.7679	-0.117933	0.14216	-1.39163	0.164034	0.503634	Epor	13857	erythropoietin receptor
30.7997	0.132877	0.218232	0.620016	0.535247	0.83991	Ccdc159	67119	coiled-coil domain containing 159
699.542	-0.0120237	0.0956005	-0.137463	0.890665	0.972646	Mob1b	68473	MOB kinase activator 1B
15769.1	0.00757303	0.0491195	0.146883	0.883224	0.970643	Atp6v1b2	11966	ATPase, H+ transporting, lysosomal V1 subunit B2
1171.18	-0.146575	0.0754043	-1.94286	0.0520331	0.255311	Eps15l1	13859	epidermal growth factor receptor pathway substrate 15-like 1
3369.06	0.0414048	0.0562161	0.734934	0.46238	0.801321	Tep1	21745	telomerase associated protein 1
509.409	-0.0043396	0.116835	-0.0342122	0.972708	0.994725	Ttc5	219022	tetratricopeptide repeat domain 5
538.743	-0.221335	0.0949229	-2.329	0.0198593	0.135576	Osgep	66246	O-sialoglycoprotein endopeptidase
2378.37	-0.014761	0.0772979	-0.189338	0.849828	0.960928	Aamp	227290	angio-associated migratory protein
1902.32	-0.0852711	0.114199	-0.75231	0.451865	0.793598	Tmbim1	69660	transmembrane BAX inhibitor motif containing 1
7689.67	-0.187085	0.0471157	-3.96633	7.3e-05	0.00141957	Arpc2	76709	actin related protein 2/3 complex, subunit 2
1188.56	-0.119388	0.127632	-0.923898	0.35554	0.725786	Kmt2b	75410	lysine (K)-specific methyltransferase 2B
3.01275	-0.0596337	0.164786	-0.362908	0.716674	0.917328	Zbtb32	58206	zinc finger and BTB domain containing 32
3.56043	0.107059	0.188038	0.698906	0.484611	0.812747	Upk1a	109637	uroplakin 1A
310.385	0.0664923	0.110676	0.606042	0.544487	0.845238	Tmem147	69804	transmembrane protein 147
7579.14	-0.0230569	0.0724499	-0.316442	0.751667	0.928869	Rps9	76846	ribosomal protein S9
223.832	0.0260789	0.140706	0.198515	0.842642	0.95809	Tfpt	69714	TCF3 (E2A) fusion partner
1.18269	0.00372487	0.104329	0.0739954	0.941014	NA	Susd2	71733	sushi domain containing 2
37.3427	-0.838127	0.223395	-3.78735	0.000152263	0.00267527	Ggt5	23887	gamma-glutamyltransferase 5
4.23029	-0.137606	0.174616	-0.778182	0.436462	0.783062	Crip2	68337	cysteine rich protein 2
1934.13	0.0631549	0.0815339	0.764304	0.444686	0.78875	Crip1	12925	cysteine-rich protein 1 (intestinal)
12.8944	0.0659336	0.182269	0.400289	0.688944	0.90753	Cbfa2t3	12398	CBFA2/RUNX1 translocation partner 3
0.81509	-0.0584328	0.101155	-0.633886	0.526155	NA	Fbln1	14114	fibulin 1
1450.44	0.02831	0.0691968	0.405112	0.685395	0.906002	Pgrmc1	53328	progesterone receptor membrane component 1
39.8532	0.462412	0.21405	2.17757	0.0294383	0.176608	Gcat	26912	glycine C-acetyltransferase (2-amino-3-ketobutyrate-coenzyme A ligase)
0.53768	0.0279319	0.0638251	0.540984	0.588518	NA	Tek	21687	TEK receptor tyrosine kinase
2135.25	0.156058	0.0605992	2.57274	0.0100896	0.0822779	Elovl1	54325	elongation of very long chain fatty acids (FEN1/Elo2, SUR4/Elo3, yeast)-like 1
517.529	-0.17996	0.0958697	-1.87603	0.0606515	0.281185	Med8	80509	mediator complex subunit 8
344.405	-0.308783	0.108887	-2.82842	0.00467781	0.0463891	Hyi	68180	hydroxypyruvate isomerase (putative)
33.7012	0.0791284	0.225136	0.388723	0.697481	0.911021	Cdc20	107995	cell division cycle 20
1.44781	0.244387	0.128332	1.81597	0.0693746	NA	Adamts4	240913	a disintegrin-like and metallopeptidase (reprolysin type) with thrombospondin type 1 motif, 4
270.775	0.154292	0.118861	1.29758	0.194432	0.551788	Nectin4	71740	nectin cell adhesion molecule 4
648.192	-0.00355806	0.0850799	-0.0475999	0.962035	0.991038	Pfdn2	18637	prefoldin 2
1471.62	-0.0741175	0.0750704	-0.989773	0.322285	0.695638	Rnf114	81018	ring finger protein 114
910.577	0.170127	0.0728797	2.32601	0.0200179	0.136339	C330007P06Rik	77644	RIKEN cDNA C330007P06 gene
43.184	-0.404271	0.20493	-1.9682	0.0490452	0.246548	Neurl1a	18011	neuralized E3 ubiquitin protein ligase 1A
175.288	0.217834	0.158559	1.38345	0.166527	0.508173	Srm	20810	spermidine synthase
6.85737	0.0260606	0.193151	0.153075	0.878339	0.969815	Epha2	13836	Eph receptor A2
400.232	0.0855337	0.117146	0.732169	0.464065	0.801989	Rbm14	56275	RNA binding motif protein 14
0.628902	-0.0121917	0.0847994	-0.108396	0.913682	NA	Actn3	11474	actinin alpha 3
245.076	-0.0489809	0.108949	-0.451236	0.651819	0.893329	Zdhhc24	70605	zinc finger, DHHC domain containing 24
60.7279	0.257659	0.217487	1.15481	0.248167	0.616595	Bbs1	52028	Bardet-Biedl syndrome 1 (human)
557.789	-0.0011229	0.108033	-0.000964072	0.999231	0.999712	Ndor1	78797	NADPH dependent diflavin oxidoreductase 1
453.884	-0.472548	0.142992	-3.28894	0.00100565	0.0133243	Nsmf	56876	NMDA receptor synaptonuclear signaling and neuronal migration factor
1079.77	0.00778749	0.0909147	0.0931918	0.925751	0.982331	Pdk1	228026	pyruvate dehydrogenase kinase, isoenzyme 1
3220.74	0.0278621	0.0848526	0.322109	0.74737	0.926681	Ptbp1	19205	polypyrimidine tract binding protein 1
189.491	0.518177	0.145044	3.53979	0.000400443	0.00610015	Mvd	192156	mevalonate (diphospho) decarboxylase
7967.61	0.305931	0.0672896	4.54627	5.46e-06	0.000139857	Cyba	13057	cytochrome b-245, alpha polypeptide
135.331	-0.0513448	0.185461	-0.258487	0.796031	0.942847	Stimate	69179	STIM activating enhancer
1244.48	-0.0850967	0.0724865	-1.17848	0.238607	0.606216	Sfmbt1	54650	Scm-like with four mbt domains 1
2.18857	0.0183859	0.146104	0.126906	0.899015	NA	Ihh	16147	Indian hedgehog
2.56505	-0.186932	0.159206	-1.24723	0.212313	0.572518	Prkag3	241113	protein kinase, AMP-activated, gamma 3 non-catalytic subunit
26.8189	1.35092	0.228866	5.0902	3.58e-07	1.16e-05	Cryba2	12958	crystallin, beta A2
0.689362	0.00360026	0.0781694	0.212494	0.831722	NA	Atp7b	11979	ATPase, Cu++ transporting, beta polypeptide
20.8894	0.331744	0.231596	1.45957	0.144408	0.467509	Rundc3a	51799	RUN domain containing 3A
68.205	0.108283	0.218637	0.414232	0.678704	0.902825	Slc4a3	20536	solute carrier family 4 (anion exchanger), member 3
415.429	0.0742925	0.090477	0.818161	0.413265	0.767643	Cdt1	67177	chromatin licensing and DNA replication factor 1
1.1535	-0.054367	0.12032	-0.442509	0.658121	NA	Runx1t1	12395	RUNX1 translocation partner 1
1037.32	0.0499338	0.0857856	0.588456	0.556226	0.852504	Aprt	11821	adenine phosphoribosyl transferase
771.892	-0.17932	0.0943826	-1.89837	0.0576472	0.272201	Gtf2h1	14884	general transcription factor II H, polypeptide 1
809.687	-0.195583	0.103252	-1.90019	0.0574076	0.271599	Hfe	15216	homeostatic iron regulator
19.2811	-0.300159	0.228763	-1.30873	0.190625	0.545585	Abhd1	57742	abhydrolase domain containing 1
115.46	0.246976	0.184231	1.29489	0.19536	0.552256	Slc5a6	330064	solute carrier family 5 (sodium-dependent vitamin transporter), member 6
1.56751	-0.0192707	0.134666	-0.15834	0.874189	NA	Tcf23	69852	transcription factor 23
1.48752	-0.0310994	0.138124	-0.228036	0.819619	NA	Nphs1	54631	nephrosis 1, nephrin
17.3929	-0.228796	0.232014	-0.981748	0.326224	0.698307	Aplp1	11803	amyloid beta (A4) precursor-like protein 1
1323.52	-0.0199183	0.0861027	-0.227136	0.820318	0.951389	Qrich1	69232	glutamine-rich 1
7.30153	0.0597397	0.198336	0.437646	0.661643	0.896737	P4htm	74443	prolyl 4-hydroxylase, transmembrane (endoplasmic reticulum)
2828.73	-0.0083977	0.0821006	-0.102504	0.918357	0.980785	Usp19	71472	ubiquitin specific peptidase 19
187.258	-0.0762726	0.126605	-0.604802	0.54531	0.845777	Pola1	18968	polymerase (DNA directed), alpha 1
11915.7	-0.0501927	0.0608485	-0.822022	0.411064	0.765706	Cdc42	12540	cell division cycle 42
327.955	-0.0327527	0.132701	-0.246385	0.805384	0.946098	Pknox1	18771	Pbx/knotted 1 homeobox
3.38415	-0.0164947	0.155106	-0.365497	0.714741	0.917161	D130043K22Rik	210108	RIKEN cDNA D130043K22 gene
193.914	0.18253	0.125485	1.45027	0.146982	0.471614	Gmnn	57441	geminin
288.653	0.0262186	0.130138	0.20219	0.839769	0.957141	Acot13	66834	acyl-CoA thioesterase 13
0.719659	-0.0453647	0.0840933	-0.621115	0.534524	NA	Zfp184	193452	zinc finger protein 184 (Kruppel-like)
0.886968	0.00361903	0.0698837	0.0595202	0.952538	NA	Cyp27b1	13115	cytochrome P450, family 27, subfamily b, polypeptide 1
1339.58	0.338491	0.0887364	3.81667	0.000135266	0.00242347	Cdk4	12567	cyclin-dependent kinase 4
2071.48	0.252345	0.0766941	3.28135	0.00103313	0.0136388	B4galnt1	14421	beta-1,4-N-acetyl-galactosaminyl transferase 1
114.338	-0.00466989	0.164345	-0.015749	0.987435	0.997375	Mettl1	17299	methyltransferase like 1
1566.12	-0.0415124	0.0722369	-0.576889	0.564014	0.85636	Tspan31	67125	tetraspanin 31
2846.58	0.029732	0.0916525	0.296876	0.766561	0.932657	Kif5b	16573	kinesin family member 5B
132.047	-0.175717	0.15948	-1.08583	0.277553	0.648697	Saal1	78935	serum amyloid A-like 1
479.164	0.000362287	0.108708	0.00922802	0.992637	0.998408	Cnp	12799	2',3'-cyclic nucleotide 3' phosphodiesterase
13.1635	0.542644	0.23193	2.32438	0.0201054	0.136615	Odad4	74407	outer dynein arm complex subunit 4
1314.83	0.0111873	0.0698482	0.164563	0.869288	0.967258	Sulf2	72043	sulfatase 2
865.179	0.0747467	0.0842762	0.887991	0.374546	0.739233	Sod2	20656	superoxide dismutase 2, mitochondrial
117.286	0.0517215	0.184953	0.287076	0.774054	0.935587	Tmco6	71983	transmembrane and coiled-coil domains 6
404.969	-0.119872	0.114522	-1.04144	0.297673	0.671571	Stambp	70527	STAM binding protein
1273.04	-0.107562	0.0757555	-1.41703	0.156474	0.489739	Ezh1	14055	enhancer of zeste 1 polycomb repressive complex 2 subunit
1.92133	-0.0025477	0.117717	0.108868	0.913307	NA	Hap1	15114	huntingtin-associated protein 1
0.790602	0.0299061	0.104065	0.299351	0.764673	NA	P3h4	66180	prolyl 3-hydroxylase family member 4 (non-enzymatic)
7601.79	0.483961	0.0596251	8.09714	5.63e-16	6.02e-14	Ctnnb1	12387	catenin (cadherin associated protein), beta 1
379.244	0.036768	0.122923	0.296697	0.766698	0.932657	Eif1b	68969	eukaryotic translation initiation factor 1B
5241.11	0.106115	0.0500509	2.11426	0.0344931	0.196633	Psmd2	21762	proteasome (prosome, macropain) 26S subunit, non-ATPase, 2
2.78627	0.125486	0.166039	0.883671	0.376874	0.741615	Syngr3	20974	synaptogyrin 3
596.604	-0.0465459	0.108495	-0.41841	0.675647	0.902153	Vars	22321	valyl-tRNA synthetase
2.69515	0.0951298	0.164876	0.815433	0.414825	0.768202	Vwa7	27762	von Willebrand factor A domain containing 7
27.6488	-0.176486	0.231585	-0.748553	0.454126	0.79572	Hspa1l	15482	heat shock protein 1-like
0.707583	0.0738809	0.0794621	1.05623	0.290861	NA	Slc44a4	70129	solute carrier family 44, member 4
18.503	-0.106265	0.215398	-0.470122	0.638268	0.888041	Msh5	17687	mutS homolog 5
707.279	-0.23529	0.0912076	-2.57287	0.010086	0.0822779	Abhd16a	193742	abhydrolase domain containing 16A
1705.39	0.095324	0.0620338	1.5352	0.124734	0.430599	Neu1	18010	neuraminidase 1
29.6705	-0.42298	0.2238	-1.88753	0.0590893	0.276676	Ddah2	51793	dimethylarginine dimethylaminohydrolase 2
4671.7	-0.0984073	0.0581261	-1.68986	0.0910548	0.358018	Clic1	114584	chloride intracellular channel 1
97.2286	0.0927957	0.188252	0.501243	0.6162	0.880473	Lsm2	27756	LSM2 homolog, U6 small nuclear RNA and mRNA degradation associated
76.3503	-0.141839	0.18894	-0.747471	0.454779	0.795973	Pole	18973	polymerase (DNA directed), epsilon
0.654409	0.0381325	0.0683708	0.416121	0.677322	NA	Atp1a2	98660	ATPase, Na+/K+ transporting, alpha 2 polypeptide
2.67719	0.268371	0.151161	1.82387	0.0681721	0.3017	Casq1	12372	calsequestrin 1
5.18328	0.136035	0.172945	1.02703	0.304408	0.678359	Stx1a	20907	syntaxin 1A (brain)
116.943	0.0825549	0.205057	0.364697	0.715338	0.917161	Zfp775	243372	zinc finger protein 775
338.274	-0.283379	0.100525	-2.81593	0.00486367	0.0477441	Mrpl49	18120	mitochondrial ribosomal protein L49
95.8704	-0.334516	0.175435	-1.88836	0.058977	0.276417	Dennd2c	329727	DENN/MADD domain containing 2C
649.246	-0.00622958	0.110869	-0.0571515	0.954425	0.98885	Mark3	17169	MAP/microtubule affinity regulating kinase 3
595.293	-0.0308576	0.0948461	-0.322685	0.746934	0.926681	Gatad1	67210	GATA zinc finger domain containing 1
6245.69	-0.0452895	0.0459716	-0.986184	0.324043	0.696745	M6pr	17113	mannose-6-phosphate receptor, cation dependent
435.841	0.155657	0.103786	1.50339	0.132739	0.444952	Lrrc8a	241296	leucine rich repeat containing 8A VRAC subunit A
1.60569	-0.166099	0.136602	-1.30235	0.192796	NA	Mc5r	17203	melanocortin 5 receptor
4179.48	0.177489	0.050471	3.51606	0.000438008	0.006576	Ppp2r1a	51792	protein phosphatase 2, regulatory subunit A, alpha
359.344	-0.201986	0.106749	-1.8922	0.0584641	0.274987	Fance	72775	Fanconi anemia, complementation group E
228.201	-0.124178	0.137456	-0.889671	0.373643	0.738615	Tinf2	28113	Terf1 (TRF1)-interacting nuclear factor 2
7.57	-0.166275	0.213787	-0.780227	0.435257	0.783	Tssk4	71099	testis-specific serine kinase 4
4.22719	-0.286059	0.196459	-1.33981	0.180306	0.530707	Hapln4	330790	hyaluronan and proteoglycan link protein 4
443.282	-0.0797375	0.108598	-0.730487	0.465092	0.802248	Dus3l	224907	dihydrouridine synthase 3-like (S. cerevisiae)
235.981	-0.202768	0.136	-1.4903	0.136146	0.451521	Gtpbp3	70359	GTP binding protein 3
3715.88	-0.141493	0.0793603	-1.8014	0.0716392	0.309984	Tgfbr1	21812	transforming growth factor, beta receptor I
251.652	0.0465278	0.138555	0.316954	0.751278	0.928725	Homer1	26556	homer scaffolding protein 1
15.2966	0.536475	0.232181	2.38747	0.0169647	0.120745	Rad51c	114714	RAD51 paralog C
8.9469	0.598641	0.223982	2.38	0.0173128	0.122458	Gabrb2	14401	gamma-aminobutyric acid (GABA) A receptor, subunit beta 2
30.6575	-0.0120345	0.231844	0.0381814	0.969543	0.993878	Cav1	12389	caveolin 1, caveolae protein
542.893	0.247871	0.123793	2.01553	0.043849	0.228807	Arpp19	59046	cAMP-regulated phosphoprotein 19
1614.01	-0.166021	0.0803916	-2.06464	0.0389575	0.212506	Bcl2l1	12048	BCL2-like 1
1388.85	-0.0618799	0.0813035	-0.757473	0.448767	0.791448	Khsrp	16549	KH-type splicing regulatory protein
2093.09	3.12857	0.115535	26.7321	2e-157	1.45e-153	Dio2	13371	deiodinase, iodothyronine, type II
606.192	0.135386	0.0786181	1.72461	0.0845971	0.343049	Ccdc124	234388	coiled-coil domain containing 124
1924.76	-0.0533024	0.0684793	-0.774436	0.438673	0.784555	Cct4	12464	chaperonin containing Tcp1, subunit 4 (delta)
250.091	0.337737	0.121978	2.75286	0.00590775	0.0555566	0610009B22Rik	66050	RIKEN cDNA 0610009B22 gene
8.50245	-0.31299	0.202983	-1.55274	0.120485	0.422162	Cpt1c	78070	carnitine palmitoyltransferase 1c
704.695	0.273559	0.110967	2.45983	0.0139004	0.10467	Zfp655	72611	zinc finger protein 655
7031.65	0.0683975	0.0437321	1.56263	0.118139	0.417511	Rhoa	11848	ras homolog family member A
7441.98	0.069874	0.0849792	0.811333	0.417174	0.769739	Zmiz1	328365	zinc finger, MIZ-type containing 1
205.853	-0.689405	0.14598	-4.71764	2.39e-06	6.66e-05	Ankrd26	232339	ankyrin repeat domain 26
583.952	-0.0755316	0.106382	-0.703365	0.481828	0.812251	Aldh16a1	69748	aldehyde dehydrogenase 16 family, member A1
860.753	-0.0820057	0.0885329	-0.915505	0.359927	0.729986	Hnrnpa0	77134	heterogeneous nuclear ribonucleoprotein A0
264.608	0.0587626	0.141206	0.431036	0.666443	0.898596	Prrg2	65116	proline-rich Gla (G-carboxyglutamic acid) polypeptide 2
3401.62	-0.245445	0.0583567	-4.20433	2.62e-05	0.0005761	Hnrnph1	59013	heterogeneous nuclear ribonucleoprotein H1
125.235	-0.346601	0.160988	-2.15188	0.0314067	0.184757	Ift43	76411	intraflagellar transport 43
222.231	-0.97491	0.142598	-6.83147	8.4e-12	5.82e-10	Id3	15903	inhibitor of DNA binding 3
0.785892	-0.0296482	0.0785384	-0.355632	0.722116	NA	Tcap	21393	titin-cap
2583.69	-0.0757941	0.0748635	-1.01149	0.311783	0.686479	Arid1a	93760	AT rich interactive domain 1A (SWI-like)
1.20156	-0.095961	0.101274	-1.00434	0.315216	NA	Crlf1	12931	cytokine receptor-like factor 1
319414	0.395313	0.054953	7.1808	6.93e-13	5.48e-11	Ctsd	13033	cathepsin D
4231.75	-0.0231601	0.10511	-0.217974	0.827449	0.95323	Rplp1	56040	ribosomal protein, large, P1
3.47272	-0.0734467	0.174696	-0.425648	0.670364	0.900006	Hmgcll1	208982	3-hydroxymethyl-3-methylglutaryl-Coenzyme A lyase-like 1
1.49452	-0.0976861	0.124898	-0.901102	0.367534	NA	Ttc9b	73032	tetratricopeptide repeat domain 9B
201.677	0.237527	0.132441	1.78294	0.0745965	0.318343	Abhd8	64296	abhydrolase domain containing 8
370.741	0.00661548	0.166983	0.0245161	0.980441	0.996456	Ift22	67286	intraflagellar transport 22
6.32434	0.490244	0.194185	2.06109	0.0392947	0.213232	Fzd3	14365	frizzled class receptor 3
2.2777	-0.104271	0.132718	-0.901666	0.367234	NA	1700008O03Rik	69349	RIKEN cDNA 1700008O03 gene
1279.93	0.316953	0.0983923	3.21033	0.00132583	0.0168898	Mid1ip1	68041	Mid1 interacting protein 1 (gastrulation specific G12-like (zebrafish))
1939.5	0.0295235	0.0784765	0.379124	0.704596	0.913995	Ap2s1	232910	adaptor-related protein complex 2, sigma 1 subunit
34.9257	-0.0458085	0.216559	-0.21168	0.832357	0.955383	Fgfrl1	116701	fibroblast growth factor receptor-like 1
13.3764	-0.34621	0.228379	-1.56602	0.117344	0.415761	Brme1	74666	break repair meiotic recombinase recruitment factor 1
0.722639	0.0518834	0.0681973	0.673725	0.500486	NA	Fhl2	14200	four and a half LIM domains 2
831.344	0.0931308	0.0719931	1.29553	0.195137	0.552256	Emc10	69683	ER membrane protein complex subunit 10
3.59324	0.287706	0.155326	1.77065	0.0766187	0.323838	Clstn3	232370	calsyntenin 3
206.514	-0.180846	0.150795	-1.17956	0.238174	0.60576	Fbxw9	68628	F-box and WD-40 domain protein 9
1.4298	0.0313052	0.130637	0.488881	0.624926	NA	Spib	272382	Spi-B transcription factor (Spi-1/PU.1 related)
1139.91	-0.230679	0.0830083	-2.76792	0.00564148	0.053642	Fnbp4	55935	formin binding protein 4
27.5529	-0.0880391	0.23213	-0.417028	0.676658	0.902397	Cers4	67260	ceramide synthase 4
261.155	-0.0176556	0.139607	-0.146663	0.883398	0.970643	Scrn3	74616	secernin 3
479.424	-0.0507559	0.0930304	-0.545584	0.585352	0.867356	Phax	56698	phosphorylated adaptor for RNA export
376.453	-0.012332	0.16316	-0.0974867	0.92234	0.981604	Tle1	21885	transducin-like enhancer of split 1
51.5132	-0.0337722	0.230435	-0.139151	0.889331	0.972364	1700109H08Rik	77036	RIKEN cDNA 1700109H08 gene
27.8998	0.522589	0.228562	2.52913	0.0114347	0.0905072	Relt	320100	RELT tumor necrosis factor receptor
472.206	-0.0509718	0.117905	-0.420486	0.67413	0.90185	Snrpb2	20639	U2 small nuclear ribonucleoprotein B
28774.1	-0.0625847	0.0752716	-0.834425	0.404042	0.760967	Ubc	22190	ubiquitin C
1116.19	-0.0740781	0.0773857	-0.958882	0.337618	0.708793	Prpf31	68988	pre-mRNA processing factor 31
253.675	-0.26143	0.126352	-2.06191	0.0392166	0.213232	Sertad1	55942	SERTA domain containing 1
544.268	-0.076282	0.0994723	-0.771007	0.440703	0.785765	Carhsp1	52502	calcium regulated heat stable protein 1
523.248	-0.0884343	0.11391	-0.774698	0.438518	0.784501	Elk3	13713	ELK3, member of ETS oncogene family
928.172	-0.0124099	0.079635	-0.155257	0.876619	0.969224	Herpud2	80517	HERPUD family member 2
345.244	0.433027	0.13886	3.09001	0.00200147	0.0233875	Rdh13	108841	retinol dehydrogenase 13 (all-trans and 9-cis)
0.470616	-0.0177661	0.0703072	-0.238954	0.811141	NA	Adam21	56622	a disintegrin and metallopeptidase domain 21
111.71	-0.155294	0.228112	-0.643686	0.519779	0.832061	Nutf2	68051	nuclear transport factor 2
7265.33	0.0121219	0.0570662	0.211288	0.832662	0.955383	Arpc5	67771	actin related protein 2/3 complex, subunit 5
445.87	-0.269237	0.131188	-2.02199	0.0431773	0.226766	Pou2f2	18987	POU domain, class 2, transcription factor 2
2906.14	0.185818	0.0786898	2.35493	0.018526	0.128402	Mgst1	56615	microsomal glutathione S-transferase 1
14.4878	-0.252043	0.227632	-1.10111	0.270848	0.642677	Nfib	18028	nuclear factor I/B
2.2346	0.0801863	0.157662	0.429837	0.667314	NA	Htr3b	57014	5-hydroxytryptamine (serotonin) receptor 3B
2.70646	0.00262866	0.128314	0.000659259	0.999474	0.999753	Rab25	53868	RAB25, member RAS oncogene family
750.826	-0.0181054	0.0849416	-0.21212	0.832013	0.955383	Ubqln4	94232	ubiquilin 4
1.68427	0.141657	0.0918908	1.8755	0.0607245	NA	Rbfox1	268859	RNA binding protein, fox-1 homolog (C. elegans) 1
5858.02	0.0725609	0.0717695	1.00856	0.313184	0.687118	Rps18	20084	ribosomal protein S18
8429.88	0.10648	0.0831094	1.27781	0.201315	0.559417	Rpl10	110954	ribosomal protein L10
3395.67	0.201468	0.0979483	2.05732	0.0396553	0.214622	Rps15a	267019	ribosomal protein S15A
1401.9	-0.0418138	0.087217	-0.473657	0.635745	0.887599	Ncaph2	52683	non-SMC condensin II complex, subunit H2
2760.04	0.0340746	0.0833587	0.39888	0.689981	0.907939	Hipk1	15257	homeodomain interacting protein kinase 1
474.017	1.33256	0.143981	9.07216	1.17e-19	1.73e-17	Gprc5b	64297	G protein-coupled receptor, family C, group 5, member B
1375.25	-0.287104	0.107879	-2.69219	0.00709854	0.0631232	Man1a2	17156	mannosidase, alpha, class 1A, member 2
57.7121	0.14539	0.193068	0.770761	0.440849	0.785792	Acyp1	66204	acylphosphatase 1, erythrocyte (common) type
51.4542	-0.391447	0.213416	-1.8261	0.0678353	0.300691	Cd163	93671	CD163 antigen
1776.54	-0.242585	0.0799273	-3.02983	0.00244691	0.0274885	Hdac5	15184	histone deacetylase 5
1078.34	0.225102	0.0794495	2.82025	0.00479867	0.0473466	Rala	56044	v-ral simian leukemia viral oncogene A (ras related)
1114.69	0.0076908	0.0737784	0.107528	0.91437	0.978923	Vdac3	22335	voltage-dependent anion channel 3
607.852	0.0906272	0.0903872	1.01032	0.31234	0.687016	Vps72	21427	vacuolar protein sorting 72
688.909	-0.048009	0.128218	-0.387642	0.698281	0.911128	Gabpa	14390	GA repeat binding protein, alpha
83.4498	2.01969	0.181544	10.3523	4.08e-25	1.02e-22	Bmp7	12162	bone morphogenetic protein 7
1171.05	0.0471002	0.0746164	0.633176	0.526619	0.836564	Dynll1	56455	dynein light chain LC8-type 1
709.495	0.156349	0.118194	1.30293	0.1926	0.54897	Pdcl	67466	phosducin-like
1781.2	1.34e-05	0.0658424	-0.00477943	0.996187	0.999119	Tmem184b	223693	transmembrane protein 184b
1715.46	0.475475	0.0618824	7.67319	1.68e-14	1.61e-12	Nf2	18016	neurofibromin 2
1.74234	0.00197958	0.132989	0.000833234	0.999335	NA	Cabp7	192650	calcium binding protein 7
273.573	0.0431619	0.113505	0.384731	0.700437	0.911927	Zmat5	67178	zinc finger, matrin type 5
3907.6	-0.187232	0.0652609	-2.86006	0.00423563	0.0430909	Ewsr1	14030	Ewing sarcoma breakpoint region 1
3094.57	-0.365901	0.0938176	-3.88186	0.000103659	0.00194085	Ap1b1	11764	adaptor protein complex AP-1, beta 1 subunit
3.90028	0.187624	0.159999	0.989608	0.322366	0.695655	Derl3	70377	Der1-like domain family, member 3
1.74439	-0.039037	0.105944	-0.465664	0.641456	NA	Gnat2	14686	guanine nucleotide binding protein, alpha transducing 2
697.872	0.146761	0.151211	0.964993	0.334548	0.705992	Bcl2l13	94044	BCL2-like 13 (apoptosis facilitator)
39.0483	-0.0797572	0.217679	-0.315252	0.75257	0.929016	Dqx1	93838	DEAQ RNA-dependent ATPase
42.6051	1.58812	0.228472	6.59062	4.38e-11	2.68e-09	Ccl8	20307	chemokine (C-C motif) ligand 8
274.579	-0.0880273	0.142357	-0.634227	0.525933	0.835748	Lnpk	69605	lunapark, ER junction formation factor
0.473204	-0.00022844	0.070759	0.0639646	0.948998	NA	Trpm5	56843	transient receptor potential cation channel, subfamily M, member 5
1.83353	-0.0613564	0.088638	-0.667356	0.504545	NA	Rarres2	71660	retinoic acid receptor responder (tazarotene induced) 2
3033.74	0.00790539	0.0549682	0.14212	0.886985	0.971643	Pttg1ip	108705	pituitary tumor-transforming 1 interacting protein
72.5233	0.0976198	0.231514	0.432243	0.665565	0.898366	Trpm2	28240	transient receptor potential cation channel, subfamily M, member 2
961.771	-0.0179136	0.0794179	-0.221844	0.824435	0.952808	Ube2g2	22213	ubiquitin-conjugating enzyme E2G 2
7.92268	0.164442	0.218697	0.785837	0.431963	0.781013	Mpo	17523	myeloperoxidase
395.865	0.291773	0.127915	2.23625	0.0253357	0.159837	Met	17295	met proto-oncogene
6.77528	-0.12141	0.214842	-0.562626	0.57369	0.861866	Syn2	20965	synapsin II
436.152	-0.0550875	0.113289	-0.488672	0.625074	0.882871	Elk1	13712	ELK1, member of ETS oncogene family
3182.01	-0.379742	0.132284	-2.87676	0.00401778	0.0414544	Nav1	215690	neuron navigator 1
2670.38	0.0504484	0.0834612	0.577277	0.563752	0.85636	Tnpo1	238799	transportin 1
31.1477	-0.624859	0.226452	-2.68573	0.00723723	0.0640823	Otog	18419	otogelin
510.4	0.179033	0.0938566	1.90376	0.056941	0.2706	Rnmt	67897	RNA (guanine-7-) methyltransferase
25.1974	-0.755482	0.226841	-3.42415	0.00061672	0.00875321	Kcnq1	16535	potassium voltage-gated channel, subfamily Q, member 1
1174.63	0.0467426	0.0764659	0.609461	0.542219	0.843207	Srp14	20813	signal recognition particle 14
13.2176	0.200229	0.230976	0.783112	0.433561	0.782216	6330409D20Rik	70730	RIKEN cDNA 6330409D20 gene
2231.47	-0.158754	0.0713313	-2.22349	0.0261825	0.163338	Cdk9	107951	cyclin-dependent kinase 9 (CDC2-related kinase)
602.493	0.382586	0.127433	2.98822	0.00280608	0.0308563	Tor2a	30933	torsin family 2, member A
101.798	0.136516	0.185697	0.746759	0.455209	0.796438	Fpgs	14287	folylpolyglutamyl synthetase
1700.04	0.0957051	0.0895006	1.05173	0.292923	0.665227	Mrtfb	239719	myocardin related transcription factor B
490.418	0.00663816	0.141514	0.028316	0.97741	0.995703	Cbx5	12419	chromobox 5
513.352	-0.0603823	0.129728	-0.449852	0.652817	0.894021	Apobec3	80287	apolipoprotein B mRNA editing enzyme, catalytic polypeptide 3
60.3043	-0.213185	0.207306	-1.073	0.283269	0.653431	Sardh	192166	sarcosine dehydrogenase
825.614	0.313355	0.100001	3.12727	0.00176435	0.021178	Vav2	22325	vav 2 oncogene
1.97707	0.248695	0.143062	1.68685	0.0916314	NA	Tex15	104271	testis expressed gene 15
589.271	-0.0403704	0.0907948	-0.443056	0.657725	0.896063	Ppp2cb	19053	protein phosphatase 2 (formerly 2A), catalytic subunit, beta isoform
0.545806	-0.0449419	0.082079	-0.502996	0.614967	NA	G0s2	14373	G0/G1 switch gene 2
242.144	0.00756535	0.11855	0.0758427	0.939544	0.985258	Dmap1	66233	DNA methyltransferase 1-associated protein 1
0.632638	0.0609432	0.0578554	0.889252	0.373868	NA	Pla2g12b	69836	phospholipase A2, group XIIB
242.415	0.137666	0.113086	1.22169	0.221825	0.585345	Mcu	215999	mitochondrial calcium uniporter
368.629	0.184132	0.117602	1.53364	0.125119	0.43113	Oit3	18302	oncoprotein induced transcript 3
60.657	-0.36951	0.199036	-1.81264	0.0698869	0.306134	Bcr	110279	BCR activator of RhoGEF and GTPase
5367.01	0.0282931	0.0696089	0.416508	0.677038	0.902552	Fxyd5	18301	FXYD domain-containing ion transport regulator 5
1.59022	0.00675247	0.124461	0.0589466	0.952995	NA	Kcnd1	16506	potassium voltage-gated channel, Shal-related family, member 1
172.867	0.016525	0.160001	0.0974827	0.922343	0.981604	Tfcp2	21422	transcription factor CP2
1.60026	0.088399	0.124718	0.505624	0.61312	NA	Pou6f2	218030	POU domain, class 6, transcription factor 2
374.063	-0.18242	0.153504	-1.19069	0.233777	0.600348	Pou6f1	19009	POU domain, class 6, transcription factor 1
1322.9	-0.115483	0.0669527	-1.72412	0.0846868	0.343278	Ubp1	22221	upstream binding protein 1
485.332	0.179795	0.0920392	1.9524	0.0508907	0.251566	Nuak2	74137	NUAK family, SNF1-like kinase, 2
205.323	0.031633	0.176576	0.163256	0.870317	0.967329	Cilk1	56542	ciliogenesis associated kinase 1
1329.11	0.0331081	0.070283	0.471266	0.637451	0.887696	Sdhb	67680	succinate dehydrogenase complex, subunit B, iron sulfur (Ip)
0.475638	0.000284881	0.0711137	0.0639664	0.948997	NA	Cox4i2	84682	cytochrome c oxidase subunit 4I2
466.665	0.0458329	0.112722	0.402285	0.687474	0.906775	Snap47	67826	synaptosomal-associated protein, 47
230.542	0.33327	0.173789	1.89192	0.0585015	0.274987	Kdsr	70750	3-ketodihydrosphingosine reductase
2308.24	-0.061334	0.0852244	-0.71957	0.47179	0.807562	Vps4b	20479	vacuolar protein sorting 4B
3973.78	0.0271135	0.0849644	0.325385	0.74489	0.926367	Rps25	75617	ribosomal protein S25
1.18975	0.0164593	0.112688	0.305929	0.759659	NA	Nxf2	83454	nuclear RNA export factor 2
784.375	-0.199073	0.0901619	-2.19737	0.0279942	0.170838	Taz	66826	tafazzin
32.1666	-0.415791	0.223068	-1.86417	0.062298	0.285594	Kif19a	286942	kinesin family member 19A
1368.36	-0.0180249	0.0599641	-0.302507	0.762265	0.931218	Aldh3a2	11671	aldehyde dehydrogenase family 3, subfamily A2
0.539811	0.0548135	0.0638125	0.832376	0.405197	NA	Zmynd10	114602	zinc finger, MYND domain containing 10
684.383	-0.0274724	0.0834524	-0.327305	0.743437	0.925749	Tmem115	56395	transmembrane protein 115
444.007	0.178823	0.107171	1.66208	0.096496	0.371067	Hyal2	15587	hyaluronoglucosaminidase 2
108.535	0.01055	0.201808	0.0899524	0.928325	0.982594	Ifrd2	15983	interferon-related developmental regulator 2
423.237	0.433025	0.114143	3.80211	0.000143467	0.00254532	Hyal1	15586	hyaluronoglucosaminidase 1
411.919	-0.028355	0.114689	-0.239708	0.810557	0.94745	Tusc2	80385	tumor suppressor 2, mitochondrial calcium regulator
230.47	0.0482153	0.132224	0.360541	0.718443	0.91789	Nprl2	56032	NPR2 like, GATOR1 complex subunit
1.10346	0.0527725	0.100188	0.825724	0.408961	NA	Cacna2d2	56808	calcium channel, voltage-dependent, alpha 2/delta subunit 2
566.401	-0.0894237	0.101977	-0.870418	0.384072	0.748691	Rassf1	56289	Ras association (RalGDS/AF-6) domain family member 1
0.982996	0.0402451	0.0922313	0.588845	0.555966	NA	Epn3	71889	epsin 3
5665.97	-0.0390931	0.0637196	-0.606586	0.544125	0.845102	Slc3a2	17254	solute carrier family 3 (activators of dibasic and neutral amino acid transport), member 2
2550.39	-0.214869	0.0682151	-3.14219	0.00167687	0.0202954	Nxf1	53319	nuclear RNA export factor 1
954.933	-0.261523	0.0674702	-3.87091	0.000108429	0.00200945	Stx5a	56389	syntaxin 5A
0.938924	0.0424553	0.0870144	0.506174	0.612735	NA	Slc47a1	67473	solute carrier family 47, member 1
0.663721	0.0623188	0.0690272	0.706728	0.479736	NA	Pifo	100503311	primary cilia formation
379.475	-0.0367899	0.130516	-0.290073	0.771761	0.93473	Tnfrsf13b	57916	tumor necrosis factor receptor superfamily, member 13b
775.471	-0.0340081	0.0873557	-0.376291	0.706701	0.914407	Raver1	71766	ribonucleoprotein, PTB-binding 1
8280.57	-0.296635	0.0559658	-5.29529	1.19e-07	4.22e-06	2610507B11Rik	72503	RIKEN cDNA 2610507B11 gene
263.876	-0.0560269	0.113783	-0.49621	0.619746	0.881552	AI597479	98404	expressed sequence AI597479
1153.99	0.187048	0.083312	2.2466	0.0246657	0.156492	Tmem86a	67893	transmembrane protein 86A
2.96935	0.242694	0.155276	1.7229	0.084907	0.343691	Optc	269120	opticin
7.15622	-0.188182	0.199849	-0.929879	0.352434	0.722753	Tex14	83560	testis expressed gene 14
364.006	-0.40911	0.141898	-2.87347	0.00405994	0.0417119	Ifi35	70110	interferon-induced protein 35
181.83	-0.112087	0.134287	-0.831093	0.405921	0.761852	Rdm1	66599	RAD52 motif 1
913.87	-0.059821	0.0749599	-0.797124	0.425379	0.776756	Nedd8	18002	neural precursor cell expressed, developmentally down-regulated gene 8
964.857	0.200808	0.219506	0.837572	0.402271	0.759488	Gosr1	53334	golgi SNAP receptor complex member 1
145.585	0.0856143	0.165946	0.51341	0.607665	0.875711	Mrpl52	68836	mitochondrial ribosomal protein L52
1029.89	-0.31947	0.092666	-3.44769	0.000565412	0.00814417	Kansl3	226976	KAT8 regulatory NSL complex subunit 3
209.142	0.15622	0.11539	1.32519	0.185109	0.537733	Eya4	14051	EYA transcriptional coactivator and phosphatase 4
5.53	0.0274772	0.193704	0.0781106	0.93774	0.985051	Ebf3	13593	early B cell factor 3
590.536	0.0333294	0.0834389	0.40699	0.684015	0.905547	Faf1	14084	Fas-associated factor 1
23.2094	0.02193	0.223845	0.0834781	0.933471	0.984152	Tsacc	76927	TSSK6 activating co-chaperone
351.041	-0.0105479	0.109544	-0.0894329	0.928738	0.982594	Mettl16	67493	methyltransferase like 16
1.13807	0.00453298	0.102258	0.178519	0.858316	NA	Dazl	13164	deleted in azoospermia-like
115.01	0.184046	0.150916	1.21949	0.22266	0.585889	Pigyl	66268	phosphatidylinositol glycan anchor biosynthesis, class Y-like
1910.25	-0.166639	0.0769828	-2.16233	0.0305927	0.181621	Rbm25	67039	RNA binding motif protein 25
2747.75	0.333525	0.0973701	3.39183	0.000694271	0.00971178	Psen2	19165	presenilin 2
0.863708	0.128248	0.108462	1.14922	0.250464	NA	Acaa1b	235674	acetyl-Coenzyme A acyltransferase 1B
61.2614	-0.295587	0.205643	-1.42468	0.154251	0.485264	Plcd1	18799	phospholipase C, delta 1
1790.22	-0.00891072	0.094421	-0.0956567	0.923793	0.982121	Fads1	76267	fatty acid desaturase 1
109.544	0.144372	0.176521	0.809327	0.418327	0.770857	Lmbr1	56873	limb region 1
119.022	-0.20295	0.167789	-1.2344	0.217055	0.579822	Tnfrsf22	79202	tumor necrosis factor receptor superfamily, member 22
726.203	-0.0551716	0.0802379	-0.676	0.499041	0.819988	Cars	27267	cysteinyl-tRNA synthetase
6.03878	0.371648	0.192391	2.19649	0.0280566	0.171068	Phlda2	22113	pleckstrin homology like domain, family A, member 2
0.828798	-0.0925429	0.0756992	-0.970944	0.331576	NA	Kdelr3	105785	KDEL (Lys-Asp-Glu-Leu) endoplasmic reticulum protein retention receptor 3
2.49844	-0.0643259	0.110928	-0.557349	0.577289	0.863234	Cfap97d1	75437	CFAP97 domain containing 1
182.792	-0.0572478	0.136036	-0.417021	0.676663	0.902397	Apip	56369	APAF1 interacting protein
288.138	0.0812062	0.150029	0.526941	0.598234	0.871619	Pdhx	27402	pyruvate dehydrogenase complex, component X
1205.43	0.0880864	0.0648117	1.36359	0.172698	0.518344	Vac14	234729	Vac14 homolog (S. cerevisiae)
1208.58	0.469195	0.0927546	5.06026	4.19e-07	1.34e-05	Mcoln2	68279	mucolipin 2
560.389	0.0468108	0.113298	0.430325	0.666959	0.899001	Akt1s1	67605	AKT1 substrate 1 (proline-rich)
948.573	-0.12196	0.0711902	-1.7103	0.08721	0.349609	Tbrg1	21376	transforming growth factor beta regulated gene 1
0.685412	-0.0374017	0.0675975	-0.449481	0.653085	NA	Panx3	208098	pannexin 3
2023.03	-0.432253	0.0916473	-4.7119	2.45e-06	6.82e-05	Adssl1	11565	adenylosuccinate synthetase like 1
100.614	0.168512	0.191126	0.801372	0.422916	0.77469	Cfap161	75556	cilia and flagella associated protein 161
574.355	-0.289808	0.114272	-2.53156	0.0113557	0.09018	Brf1	72308	BRF1, RNA polymerase III transcription initiation factor 90 kDa subunit
12.1396	0.107505	0.214288	0.455223	0.648949	0.892161	Vipr2	22355	vasoactive intestinal peptide receptor 2
692.964	0.0404127	0.106602	0.383971	0.701	0.912178	Odc1	18263	ornithine decarboxylase, structural 1
126.693	0.0992969	0.15818	0.622325	0.533729	0.839334	Thg1l	66628	tRNA-histidine guanylyltransferase 1-like (S. cerevisiae)
218.938	0.334471	0.140823	2.42085	0.0154841	0.113712	Adam19	11492	a disintegrin and metallopeptidase domain 19 (meltrin beta)
794.054	0.110234	0.0827315	1.33533	0.181768	0.532816	Pabpc4	230721	poly(A) binding protein, cytoplasmic 4
0.753141	-0.0233102	0.0973772	-0.239273	0.810894	NA	Exoc3l2	74463	exocyst complex component 3-like 2
5.50195	-0.117034	0.207076	-0.56093	0.574846	0.862239	Zfp296	63872	zinc finger protein 296
628.641	-0.125527	0.0741528	-1.69132	0.0907754	0.357596	Sugp1	70616	SURP and G patch domain containing 1
616.322	0.0787049	0.103322	0.754908	0.450304	0.792335	Dhdh	71755	dihydrodiol dehydrogenase (dimeric)
213.708	-0.00910225	0.165555	-0.0667267	0.946799	0.986255	Zfp790	233056	zinc finger protein 790
1.35207	-0.126293	0.126152	-1.0444	0.296302	NA	Cpb1	76703	carboxypeptidase B1 (tissue)
161.528	0.183613	0.201701	0.92176	0.356654	0.72709	Fuz	70300	fuzzy planar cell polarity protein
15.2492	-0.119446	0.197092	-0.632121	0.527307	0.836744	Sptbn4	80297	spectrin beta, non-erythrocytic 4
8879.38	0.0634083	0.0536983	1.17831	0.238673	0.606216	Pgam1	18648	phosphoglycerate mutase 1
608.623	0.197491	0.123628	1.57353	0.115596	0.413091	Evi5	14020	ecotropic viral integration site 5
222.822	-0.0668866	0.134418	-0.493397	0.621732	0.882062	Evi5l	213027	ecotropic viral integration site 5 like
199.854	-0.0388412	0.125924	-0.301033	0.763389	0.931459	Snapc2	102209	small nuclear RNA activating complex, polypeptide 2
1379.89	-0.0964254	0.0876568	-1.09751	0.272419	0.644133	Git1	216963	GIT ArfGAP 1
5084.32	0.102711	0.0475525	2.16111	0.0306868	0.181621	Gltp	56356	glycolipid transfer protein
2089.1	-0.143954	0.0683127	-2.10801	0.0350298	0.198525	Bnip2	12175	BCL2/adenovirus E1B interacting protein 2
674.742	0.205722	0.126138	1.6133	0.106678	0.394033	Ccnt1	12455	cyclin T1
16.564	-0.14267	0.223536	-0.653222	0.513613	0.828662	Scarf2	224024	scavenger receptor class F, member 2
176.515	0.141466	0.199487	0.717071	0.47333	0.808027	Brms1l	52592	breast cancer metastasis-suppressor 1-like
2372.52	-0.138353	0.113748	-1.20948	0.226479	0.591317	Med15	94112	mediator complex subunit 15
752.269	0.079774	0.082299	0.966306	0.333891	0.705204	Dhdds	67422	dehydrodolichyl diphosphate synthase
18.8065	0.211983	0.229518	0.979649	0.32726	0.699419	Crybg2	230806	crystallin beta-gamma domain containing 2
30.5736	-0.0513471	0.23185	-0.164076	0.869671	0.967329	Ubxn11	67586	UBX domain protein 11
0.480519	0.0413388	0.0614537	0.617334	0.537015	NA	Tex22	75671	testis expressed gene 22
266.506	-0.120617	0.170353	-0.70217	0.482573	0.812251	Tjap1	74094	tight junction associated protein 1
13.5724	0.518368	0.225438	2.41598	0.0156931	0.11475	Ehf	13661	ets homologous factor
1.23804	-0.184694	0.125511	-1.29425	0.195578	NA	Nanog	71950	Nanog homeobox
4716.84	0.0548409	0.0961675	0.561805	0.574249	0.861965	Rpl15	66480	ribosomal protein L15
639.033	0.0276556	0.0833703	0.331982	0.739903	0.92486	Tmem167	66074	transmembrane protein 167
126.132	0.0717937	0.194441	0.402367	0.687414	0.906775	Mplkip	66308	M-phase specific PLK1 intereacting protein
62.07	-0.20456	0.186707	-1.09546	0.273316	0.64477	Kif11	16551	kinesin family member 11
42.858	-0.114831	0.203124	-0.559756	0.575646	0.862493	Rpa3	68240	replication protein A3
231.736	-0.197444	0.130722	-1.51729	0.129194	0.438219	Mlkl	74568	mixed lineage kinase domain-like
1202.37	0.0151283	0.063143	0.242184	0.808638	0.946957	Tnpo3	320938	transportin 3
157.01	0.233371	0.1717	1.33019	0.183455	0.535172	Ttll5	320244	tubulin tyrosine ligase-like family, member 5
746.768	-0.218779	0.103094	-2.14039	0.0323235	0.188022	Zfp715	69930	zinc finger protein 715
0.504397	0.00636379	0.0722138	0.0521463	0.958412	NA	Retn	57264	resistin
35.7205	0.377581	0.23179	1.61137	0.1071	0.395038	Cdh23	22295	cadherin 23 (otocadherin)
3462.81	0.0217443	0.0713477	0.303027	0.76187	0.930969	Rps5	20103	ribosomal protein S5
1.11001	-0.0455499	0.0851959	-0.438411	0.661088	NA	Podnl1	244550	podocan-like 1
19.6896	-0.280837	0.232011	-1.22536	0.220441	0.584143	Adgrl1	330814	adhesion G protein-coupled receptor L1
90.6696	0.775237	0.208486	3.40269	0.000667262	0.00936097	Amotl1	75723	angiomotin-like 1
928.474	-0.647095	0.104143	-6.2082	5.36e-10	2.76e-08	Etv5	104156	ets variant 5
41.0712	-0.346784	0.210815	-1.63115	0.102858	0.385267	Gfod2	70575	glucose-fructose oxidoreductase domain containing 2
39.7194	0.155148	0.206687	0.769232	0.441755	0.786559	Enkd1	102124	enkurin domain containing 1
2731.76	0.445987	0.0665443	6.70151	2.06e-11	1.34e-09	Atp6v0d1	11972	ATPase, H+ transporting, lysosomal V0 subunit D1
2350.26	-0.447618	0.11152	-4.00714	6.15e-05	0.00121152	Ptprs	19280	protein tyrosine phosphatase, receptor type, S
274.408	0.142732	0.132032	1.07599	0.281931	0.651491	Slc41a1	98396	solute carrier family 41, member 1
17.4275	-0.198025	0.231872	-0.849772	0.395452	0.755594	4931406B18Rik	74054	RIKEN cDNA 4931406B18 gene
8.00412	0.198151	0.222159	0.769733	0.441459	0.786473	Iglon5	210094	IgLON family member 5
3.39184	0.180903	0.146385	1.06546	0.286666	0.658002	Igf2bp1	140486	insulin-like growth factor 2 mRNA binding protein 1
28.2266	0.3266	0.224119	1.43293	0.151878	0.481378	B4galnt2	14422	beta-1,4-N-acetyl-galactosaminyl transferase 2
7.20216	-0.434831	0.203107	-2.45694	0.0140127	0.105461	Zfp651	270210	zinc finger protein 651
757.785	0.116643	0.0790671	1.47835	0.139315	0.458501	Nelfb	58202	negative elongation factor complex member B
46.506	5.15082	0.224365	6.2561	3.95e-10	2.1e-08	Card14	170720	caspase recruitment domain family, member 14
677.805	-0.153913	0.0725054	-2.12437	0.0336395	0.193052	Tmem175	72392	transmembrane protein 175
338.851	-0.166025	0.11594	-1.42969	0.152805	0.482737	Tango2	27883	transport and golgi organization 2
0.996165	-0.122904	0.0890125	-1.20447	0.228407	NA	Aldh1a2	19378	aldehyde dehydrogenase family 1, subfamily A2
1598.65	-0.0634482	0.0657523	-0.961963	0.336068	0.707441	Ndufs2	226646	NADH:ubiquinone oxidoreductase core subunit S2
637.641	0.0187694	0.106557	0.178307	0.858482	0.964268	Atraid	381629	all-trans retinoic acid induced differentiation factor
417.449	0.0507449	0.192654	0.239121	0.811012	0.94745	Cad	69719	carbamoyl-phosphate synthetase 2, aspartate transcarbamylase, and dihydroorotase
1.09969	0.0620153	0.0582684	1.08531	0.277782	NA	Lypd8	70163	LY6/PLAUR domain containing 8
370.497	0.223656	0.144026	1.5612	0.118477	0.418248	Sh3bp5l	79566	SH3 binding domain protein 5 like
1030.64	-0.0295553	0.089392	-0.333296	0.738911	0.92486	Atad1	67979	ATPase family, AAA domain containing 1
1355.86	-0.103952	0.0953092	-1.08467	0.278069	0.64902	Pten	19211	phosphatase and tensin homolog
0.77115	-0.0315981	0.0781549	-0.365387	0.714822	NA	4933402N03Rik	233918	RIKEN cDNA 4933402N03 gene
9231.76	0.0225252	0.0522608	0.426461	0.669772	0.899734	Pea15a	18611	phosphoprotein enriched in astrocytes 15A
793.219	-0.0307997	0.0729733	-0.421883	0.67311	0.901529	Timm23	53600	translocase of inner mitochondrial membrane 23
1351.28	-0.0321536	0.0945763	-0.339166	0.734484	0.923422	Tnfaip8l2	69769	tumor necrosis factor, alpha-induced protein 8-like 2
572.018	0.1113	0.100494	1.10765	0.268012	0.639712	Trnt1	70047	tRNA nucleotidyl transferase, CCA-adding, 1
2728.43	-0.149948	0.0601865	-2.4883	0.0128356	0.0984239	Ehmt2	110147	euchromatic histone lysine N-methyltransferase 2
371.159	0.0945417	0.0986687	0.957878	0.338124	0.709497	Elof1	66126	ELF1 homolog, elongation factor 1
493.554	-0.147712	0.0996994	-1.48012	0.138841	0.457602	Med16	216154	mediator complex subunit 16
1536.89	0.202662	0.0755198	2.68101	0.00734006	0.0648743	St3gal1	20442	ST3 beta-galactoside alpha-2,3-sialyltransferase 1
1393.07	-0.11135	0.0904465	-1.22445	0.220783	0.584242	Tmem259	216157	transmembrane protein 259
344.196	-0.225633	0.129712	-1.74221	0.0814721	0.335666	Rnf170	77733	ring finger protein 170
2.66909	0.054746	0.132466	0.856333	0.391814	0.754559	Clip3	76686	CAP-GLY domain containing linker protein 3
6.74385	-0.393109	0.209985	-1.82146	0.0685372	0.302695	1700020L13Rik	108167416	RIKEN cDNA 1700020L13 gene
341.362	0.152368	0.12564	1.21258	0.22529	0.589481	Dedd	21945	death effector domain-containing
1.77917	0.152359	0.151254	0.906355	0.364748	NA	Mcemp1	69189	mast cell expressed membrane protein 1
464.486	-0.00297204	0.0902689	-0.0369658	0.970512	0.993948	Nit1	27045	nitrilase 1
226.855	-0.250607	0.231672	-1.08789	0.276642	0.648605	Prdm15	114604	PR domain containing 15
305.529	0.0264604	0.127349	0.201729	0.840129	0.957271	Rnf168	70238	ring finger protein 168
161.706	0.00493073	0.148752	0.0259275	0.979315	0.996336	Dynlt2b	66061	dynein light chain Tctex-type 2B
1661.06	0.0394706	0.0696572	0.561838	0.574226	0.861965	Chp1	56398	calcineurin-like EF hand protein 1
187.721	-0.259695	0.164374	-1.54239	0.122979	0.427237	Trpv4	63873	transient receptor potential cation channel, subfamily V, member 4
143.799	-1.24967	0.144117	-8.62669	6.32e-18	8.28e-16	Klhl3	100503085	kelch-like 3
265.168	0.0555466	0.114277	0.473873	0.635591	0.887599	Tvp23b	67510	trans-golgi network vesicle protein 23B
2056.18	-0.0433732	0.0722985	-0.588858	0.555957	0.852451	Dnajc7	56354	DnaJ heat shock protein family (Hsp40) member C7
7.93728	0.414898	0.20068	1.90113	0.0572846	0.2713	Zfp385c	278304	zinc finger protein 385C
663.652	0.214863	0.104369	2.05969	0.0394285	0.213601	Cacybp	12301	calcyclin binding protein
111.634	-0.339482	0.176794	-1.91474	0.0555263	0.266599	Cluap1	76779	clusterin associated protein 1
61.9387	-0.204644	0.21193	-0.96475	0.33467	0.706078	Zswim7	69747	zinc finger SWIM-type containing 7
64.3154	-0.0238999	0.198673	-0.126149	0.899614	0.975302	Pigl	327942	phosphatidylinositol glycan anchor biosynthesis, class L
411.012	-0.00193651	0.122965	-0.00818977	0.993466	0.998408	Ndufa2	17991	NADH:ubiquinone oxidoreductase subunit A2
19.951	-0.309927	0.226389	-1.3381	0.180863	0.531544	Pam16	66449	presequence translocase-asssociated motor 16 homolog (S. cerevisiae)
5.50462	-0.0473701	0.18494	-0.27902	0.780229	0.938293	Glis2	83396	GLIS family zinc finger 2
844.044	0.0441534	0.104338	0.425801	0.670253	0.900006	Cox6c	12864	cytochrome c oxidase subunit 6C
7.31088	-0.23131	0.214339	-1.08959	0.275894	0.648097	Bicc1	83675	BicC family RNA binding protein 1
1639.25	0.0145703	0.0582585	0.250859	0.801923	0.944722	Ube2z	268470	ubiquitin-conjugating enzyme E2Z
1566.41	0.120172	0.0703024	1.70772	0.0876878	0.350765	Tmem87b	72477	transmembrane protein 87B
1986.31	-0.102748	0.0875709	-1.17176	0.241293	0.609659	Anapc1	17222	anaphase promoting complex subunit 1
2987.51	0.0945601	0.0684148	1.37879	0.16796	0.510227	Mertk	17289	MER proto-oncogene tyrosine kinase
1186.54	0.00758851	0.0972467	0.0831123	0.933762	0.984152	Tsg101	22088	tumor susceptibility gene 101
911.09	-0.0642349	0.109264	-0.581453	0.560935	0.85494	Hps5	246694	HPS5, biogenesis of lysosomal organelles complex 2 subunit 2
508.758	0.147679	0.113637	1.29732	0.194523	0.551788	Map3k4	26407	mitogen-activated protein kinase kinase kinase 4
4902.3	-0.190033	0.0737885	-2.57658	0.00997841	0.0817376	Piezo1	234839	piezo-type mechanosensitive ion channel component 1
1258.76	-0.206028	0.0938597	-2.1958	0.028106	0.171273	Rnf166	68718	ring finger protein 166
943.882	-0.0932797	0.0910194	-1.03141	0.302346	0.676924	Ankrd28	105522	ankyrin repeat domain 28
1795.26	0.0280464	0.0828068	0.334399	0.738078	0.92486	Ankrd52	237615	ankyrin repeat domain 52
142.93	-0.0793253	0.142744	-0.544011	0.586434	0.867633	Pkd2l2	53871	polycystic kidney disease 2-like 2
319.001	0.0655384	0.135463	0.485446	0.62736	0.883698	Srp19	66384	signal recognition particle 19
10.5888	1.09034	0.218259	4.19859	2.69e-05	0.000589338	Klra17	170733	killer cell lectin-like receptor, subfamily A, member 17
1811.62	0.357907	0.0731602	4.88891	1.01e-06	3.04e-05	Wdfy2	268752	WD repeat and FYVE domain containing 2
640.352	0.291419	0.109092	2.66036	0.00780567	0.0680797	Rbsn	78287	rabenosyn, RAB effector
642.025	-0.0228143	0.12686	-0.18912	0.849999	0.961047	Mrps25	64658	mitochondrial ribosomal protein S25
429.922	-0.161512	0.125494	-1.27657	0.201755	0.559713	Dguok	27369	deoxyguanosine kinase
60.7704	-0.141036	0.203144	-0.682626	0.494843	0.818336	Camta1	100072	calmodulin binding transcription activator 1
327.562	0.366063	0.185075	1.89029	0.0587196	0.275655	Csf1	12977	colony stimulating factor 1 (macrophage)
655.124	-0.0558527	0.117349	-0.466257	0.641032	0.889096	Strip1	229707	striatin interacting protein 1
22.2408	-0.0336609	0.216265	-0.218254	0.827231	0.95323	Kif1a	16560	kinesin family member 1A
1225.72	-0.0284415	0.0723444	-0.39207	0.695007	0.909995	Slc25a11	67863	solute carrier family 25 (mitochondrial carrier oxoglutarate carrier), member 11
1.38495	-0.125517	0.106426	-1.193	0.232869	NA	Chrne	11448	cholinergic receptor, nicotinic, epsilon polypeptide
53.0168	0.205883	0.216183	0.940645	0.346887	0.718671	Cmc2	66531	COX assembly mitochondrial protein 2
700.383	-0.242249	0.100193	-2.41762	0.0156223	0.114322	Chfr	231600	checkpoint with forkhead and ring finger domains
88.53	-0.70819	0.189438	-3.74108	0.000183232	0.0031509	Ceacam16	330483	carcinoembryonic antigen-related cell adhesion molecule 16
1.83324	-0.0460632	0.123763	-0.346774	0.728761	NA	Hoxa2	15399	homeobox A2
1.96181	0.0355431	0.132485	0.470501	0.637997	NA	Adam28	13522	a disintegrin and metallopeptidase domain 28
3.97228	-0.360049	0.187774	-1.90664	0.0565671	0.269286	Ankrd53	75305	ankyrin repeat domain 53
1948.84	0.187597	0.103589	1.81089	0.0701585	0.306598	Tex261	21766	testis expressed gene 261
756.261	-0.0555933	0.0705506	-0.786781	0.43141	0.781013	Fam120b	67544	family with sequence similarity 120, member B
322.911	0.064118	0.145578	0.441881	0.658575	0.896063	Tbp	21374	TATA box binding protein
1455.19	-0.0421951	0.0669027	-0.627801	0.530134	0.838099	Psmb1	19170	proteasome (prosome, macropain) subunit, beta type 1
114.001	0.104977	0.155113	0.6899	0.490257	0.816142	Pdcd2	18567	programmed cell death 2
2.78348	0.102748	0.123361	0.827521	0.407942	0.763212	Nol3	78688	nucleolar protein 3 (apoptosis repressor with CARD domain)
559.215	-0.440152	0.130285	-3.37128	0.000748203	0.0103307	Fhod1	234686	formin homology 2 domain containing 1
1.52358	-0.0978622	0.132907	-0.8855	0.375887	NA	Plekhg4	102075	pleckstrin homology domain containing, family G (with RhoGef domain) member 4
46.7313	-0.4139	0.210445	-1.9574	0.0503006	0.250179	Slc9a5	277973	solute carrier family 9 (sodium/hydrogen exchanger), member 5
39.1233	-0.383607	0.212573	-1.8021	0.0715304	0.30971	Elmo3	234683	engulfment and cell motility 3
1.59588	-0.124296	0.117718	-1.37797	0.168212	NA	Stc1	20855	stanniocalcin 1
29.2509	0.0486528	0.224551	0.245263	0.806253	0.946604	4931428F04Rik	74356	RIKEN cDNA 4931428F04 gene
16.6981	-0.228832	0.23166	-0.964006	0.335043	0.706224	Tppp3	67971	tubulin polymerization-promoting protein family member 3
128.387	-0.0104915	0.153068	-0.0612477	0.951162	0.987899	Msh3	17686	mutS homolog 3
6.77318	0.26613	0.204286	1.32574	0.184926	0.537522	Adamts13	279028	a disintegrin-like and metallopeptidase (reprolysin type) with thrombospondin type 1 motif, 13
287.39	-0.0432798	0.124475	-0.337664	0.735617	0.923692	Tmem208	66320	transmembrane protein 208
708.626	0.0119271	0.0935672	0.132383	0.894682	0.974276	E2f4	104394	E2F transcription factor 4
3765.34	0.0032281	0.042857	0.0750366	0.940186	0.985272	Surf4	20932	surfeit gene 4
341.383	0.0377448	0.117256	0.321266	0.748009	0.927236	Surf2	20931	surfeit gene 2
578.688	0.225082	0.0898146	2.50955	0.0120886	0.0942972	Dnajb9	27362	DnaJ heat shock protein family (Hsp40) member B9
177.984	0.0458426	0.137473	0.337567	0.73569	0.923692	Naf1	234344	nuclear assembly factor 1 ribonucleoprotein
7.93223	0.581163	0.213515	2.78291	0.00538739	0.0517332	Yes1	22612	YES proto-oncogene 1, Src family tyrosine kinase
1638.88	-0.0420877	0.0855296	-0.494122	0.62122	0.882027	Ppp1cb	19046	protein phosphatase 1 catalytic subunit beta
1617.87	-0.0349472	0.076429	-0.457981	0.646966	0.891543	Gorasp2	70231	golgi reassembly stacking protein 2
95.331	-0.137442	0.180352	-0.756674	0.449245	0.791692	Tsen15	66637	tRNA splicing endonuclease subunit 15
1368.19	-0.130682	0.077568	-1.69594	0.089898	0.355777	Efr3a	76740	EFR3 homolog A
476.442	0.271207	0.120547	2.24452	0.0247989	0.1572	Trappc2l	59005	trafficking protein particle complex 2-like
117.139	-0.0443002	0.161076	-0.27891	0.780314	0.938293	Acsf3	257633	acyl-CoA synthetase family member 3
793.041	-0.0451762	0.0731248	-0.617868	0.536662	0.840593	Ddx19a	13680	DEAD box helicase 19a
1667.93	0.109962	0.0626455	1.74393	0.0811721	0.3351	Galns	50917	galactosamine (N-acetyl)-6-sulfate sulfatase
21.1329	0.0548526	0.21505	0.331089	0.740577	0.92486	Gata2	14461	GATA binding protein 2
42.858	-0.194948	0.203705	-0.940721	0.346848	0.718671	C8g	69379	complement component 8, gamma polypeptide
0.550669	0.0155331	0.0640781	0.146651	0.883408	NA	Entpd2	12496	ectonucleoside triphosphate diphosphohydrolase 2
1096.03	-0.129409	0.103803	-1.22923	0.218984	0.582091	Rabl6	227624	RAB, member RAS oncogene family-like 6
1020.58	-0.0437358	0.0883409	-0.488843	0.624953	0.882786	Edf1	59022	endothelial differentiation-related factor 1
4.82346	-0.182549	0.174087	-1.02876	0.303593	0.678025	Clic3	69454	chloride intracellular channel 3
61.6695	-0.455591	0.192161	-2.36485	0.0180372	0.125794	Npdc1	18146	neural proliferation, differentiation and control 1
769.085	0.0335385	0.0901152	0.377931	0.705482	0.914248	Fbxw5	30839	F-box and WD-40 domain protein 5
581.465	-0.0177237	0.117038	-0.158097	0.87438	0.969032	Slc25a13	50799	solute carrier family 25 (mitochondrial carrier, adenine nucleotide translocator), member 13
1861.54	0.00709159	0.0551457	0.129566	0.89691	0.974401	Ube2i	22196	ubiquitin-conjugating enzyme E2I
150.782	-0.182167	0.143147	-1.26296	0.206605	0.566231	Tsr3	68327	TSR3 20S rRNA accumulation
218.62	0.0108369	0.136652	0.0778562	0.937942	0.985051	Unkl	74154	unkempt family like zinc finger
754.282	0.175793	0.125417	1.40693	0.159449	0.495231	Lrrk1	233328	leucine-rich repeat kinase 1
1.80263	-0.0367529	0.114928	-0.345192	0.72995	NA	Aldh1a3	56847	aldehyde dehydrogenase family 1, subfamily A3
6407.52	-0.125593	0.0841087	-1.50162	0.133195	0.445656	Actn1	109711	actinin, alpha 1
2359.27	0.104788	0.0519459	2.01826	0.0435647	0.227896	Sirt2	64383	sirtuin 2
2566.17	-0.0941934	0.0560856	-1.681	0.0927627	0.362403	Hnrnpl	15388	heterogeneous nuclear ribonucleoprotein L
663.551	-0.0721699	0.0929139	-0.771104	0.440645	0.785765	Nolc1	70769	nucleolar and coiled-body phosphoprotein 1
553.83	-0.135256	0.15417	-0.881219	0.378199	0.743114	Casd1	213819	CAS1 domain containing 1
223.049	0.139773	0.111483	1.24192	0.214268	0.575654	Cnksr3	215748	Cnksr family member 3
398.306	0.13559	0.112534	1.19689	0.23135	0.59728	Mtmr1	53332	myotubularin related protein 1
25.0034	0.203048	0.229544	0.902947	0.366554	0.735585	Hmgb3	15354	high mobility group box 3
13.9165	-0.330111	0.218172	-1.92454	0.0542864	0.262291	Map2	17756	microtubule-associated protein 2
1.37927	-0.132701	0.132528	-0.912821	0.361337	NA	Cyp2j9	74519	cytochrome P450, family 2, subfamily j, polypeptide 9
9210.94	0.0188879	0.082259	0.220974	0.825113	0.953132	Abca1	11303	ATP-binding cassette, sub-family A (ABC1), member 1
500.772	0.0459174	0.103576	0.45146	0.651658	0.893329	Nipsnap3b	66536	nipsnap homolog 3B
196.297	0.0258079	0.154452	0.176229	0.860114	0.965206	Lage3	66192	L antigen family, member 3
283.182	0.180803	0.149063	1.22222	0.221624	0.585045	Ubl4a	27643	ubiquitin-like 4A
1976.49	-0.195681	0.0871281	-2.23071	0.0257003	0.161593	Gdi1	14567	guanosine diphosphate (GDP) dissociation inhibitor 1
3938.79	-0.0795175	0.0847765	-0.934312	0.350143	0.721308	Sash1	70097	SAM and SH3 domain containing 1
801.783	0.367065	0.103085	3.52687	0.000420496	0.00633268	Gadd45b	17873	growth arrest and DNA-damage-inducible 45 beta
14.8151	-0.427597	0.224218	-1.899	0.0575639	0.271984	Slamf6	30925	SLAM family member 6
13.7052	0.751589	0.229622	2.85201	0.00434441	0.0438906	Slamf1	27218	signaling lymphocytic activation molecule family member 1
220.438	-0.0555155	0.141853	-0.378708	0.704905	0.914159	Zdhhc12	66220	zinc finger, DHHC domain containing 12
31.8581	-0.11034	0.22071	-0.46841	0.639492	0.88857	Endog	13804	endonuclease G
28662.5	0.23634	0.0979058	2.38653	0.0170084	0.120938	Cybb	13058	cytochrome b-245, beta polypeptide
1541.07	-0.0590701	0.0749496	-0.785986	0.431876	0.781013	Golga7	57437	golgi autoantigen, golgin subfamily a, 7
22.7004	-0.032029	0.22948	-0.137593	0.890562	0.972646	Xk	22439	X-linked Kx blood group
1.73774	-0.0465018	0.118764	-0.532486	0.59439	NA	Pcolce2	76477	procollagen C-endopeptidase enhancer 2
2438.46	0.0283732	0.0722383	0.398474	0.690281	0.907975	Cd48	12506	CD48 antigen
467.037	0.135508	0.107958	1.25736	0.208623	0.568755	Clpx	270166	caseinolytic mitochondrial matrix peptidase chaperone subunit
836.77	0.126441	0.0897998	1.40878	0.158899	0.494166	Trabd	67976	TraB domain containing
81.8909	-0.124499	0.194184	-0.609896	0.541931	0.843152	Dennd6b	69440	DENN/MADD domain containing 6B
830.349	0.248416	0.108098	2.30857	0.0209676	0.140182	Cd83	12522	CD83 antigen
8.98975	0.0652645	0.192858	0.504076	0.614208	0.879564	Ager	11596	advanced glycosylation end product-specific receptor
1077.91	0.0138215	0.0779276	0.183169	0.854666	0.96256	Atf6b	12915	activating transcription factor 6 beta
20.5293	-0.148937	0.228446	-0.642396	0.520616	0.832356	Egfl8	81701	EGF-like domain 8
17.0896	-0.360541	0.175528	-2.24899	0.0245131	0.156137	Notch4	18132	notch 4
1264.11	-0.190953	0.070139	-2.72519	0.00642652	0.059357	Ppt2	54397	palmitoyl-protein thioesterase 2
17.9996	-0.607372	0.231392	-2.63014	0.00853485	0.0726698	Prrt1	260297	proline-rich transmembrane protein 1
573.084	-0.0504198	0.091482	-0.549229	0.582848	0.866022	Rnf5	54197	ring finger protein 5
487.676	0.0247887	0.10602	0.230554	0.817662	0.949652	Cacfd1	381356	calcium channel flower domain containing 1
197.786	-0.176181	0.155942	-1.14558	0.251971	0.620669	Hivep2	15273	human immunodeficiency virus type I enhancer binding protein 2
990.904	0.0499216	0.0766533	0.646036	0.518256	0.831064	Arnt	11863	aryl hydrocarbon receptor nuclear translocator
3.0908	0.137442	0.177683	0.872466	0.382954	0.747914	Itga2	16398	integrin alpha 2
585.9	-0.131013	0.0928129	-1.40917	0.158785	0.494094	Mocs2	17434	molybdenum cofactor synthesis 2
440.005	0.487706	0.133638	3.6273	0.000286396	0.00458359	Nat9	66176	N-acetyltransferase 9 (GCN5-related, putative)
142014	-0.424894	0.0581727	-7.31586	2.56e-13	2.15e-11	Lpl	16956	lipoprotein lipase
2639.06	0.176161	0.0554328	3.17514	0.00149765	0.0185744	Atp6v0e	11974	ATPase, H+ transporting, lysosomal V0 subunit E
973.504	-0.370322	0.11965	-3.10865	0.00187945	0.0222115	Zfp318	57908	zinc finger protein 318
4.95191	0.423151	0.194057	2.03655	0.0416954	0.221543	Ttbk1	106763	tau tubulin kinase 1
402.726	-0.0799261	0.137336	-0.585209	0.558407	0.853541	Srf	20807	serum response factor
1.51573	-0.0188249	0.117563	-0.213566	0.830885	NA	Gata3	14462	GATA binding protein 3
3.04539	-0.133922	0.163552	-0.85974	0.389932	0.753451	Gata5	14464	GATA binding protein 5
7.69859	-0.0233556	0.152865	0.0655222	0.947758	0.986971	Lama5	16776	laminin, alpha 5
3.88697	0.0694549	0.170196	0.27843	0.780682	0.938369	Steap2	74051	six transmembrane epithelial antigen of prostate 2
26379.2	0.166748	0.0701055	2.38226	0.0172066	0.121989	Hspa8	15481	heat shock protein 8
182.379	0.0671892	0.142041	0.475664	0.634314	0.887252	Serac1	321007	serine active site containing 1
2.26022	-0.0396905	0.140633	-0.274699	0.783548	NA	Awat1	245533	acyl-CoA wax alcohol acyltransferase 1
255.457	-0.052305	0.114279	-0.453607	0.650112	0.892837	Pdzd11	72621	PDZ domain containing 11
1383.24	-0.155973	0.0729057	-2.1349	0.0327693	0.189856	Psma2	19166	proteasome subunit alpha 2
174.869	0.105297	0.13882	0.772449	0.439849	0.78524	Mrpl32	75398	mitochondrial ribosomal protein L32
1275.33	0.0579684	0.0811839	0.712566	0.476114	0.809834	Setdb1	84505	SET domain, bifurcated 1
161.986	-0.0369252	0.166613	-0.200427	0.841146	0.957588	Anxa9	71790	annexin A9
42.2637	0.727522	0.228501	2.89573	0.00378283	0.0395349	Arnt2	11864	aryl hydrocarbon receptor nuclear translocator 2
902.692	0.0303215	0.0751004	0.398702	0.690113	0.907939	Prune1	229589	prune exopolyphosphatase
5600.39	-0.0782902	0.0516781	-1.51297	0.130287	0.44018	Cers2	76893	ceramide synthase 2
3.32102	-0.0719259	0.177492	-0.404531	0.685822	0.906074	Nlrp5	23968	NLR family, pyrin domain containing 5
5155.94	-0.0281434	0.0817491	-0.355343	0.722333	0.91905	Capza2	12343	capping protein (actin filament) muscle Z-line, alpha 2
3818.85	0.058771	0.0651277	0.904099	0.365943	0.735433	Plekho1	67220	pleckstrin homology domain containing, family O member 1
360.535	0.0637927	0.161665	0.386634	0.699027	0.911128	Vps45	22365	vacuolar protein sorting 45
442.345	-0.119937	0.104381	-1.13472	0.256493	0.625875	Prpf3	70767	pre-mRNA processing factor 3
967.806	0.135535	0.130976	1.03128	0.302409	0.676942	Anp32e	66471	acidic (leucine-rich) nuclear phosphoprotein 32 family, member E
1691.29	0.0699455	0.0780503	0.902937	0.36656	0.735585	Aph1a	226548	aph1 homolog A, gamma secretase subunit
2003.88	-0.0470381	0.0873323	-0.53598	0.591972	0.870252	Tab2	68652	TGF-beta activated kinase 1/MAP3K7 binding protein 2
553.34	0.00406449	0.0897083	0.0468911	0.9626	0.991065	Ppil4	67418	peptidylprolyl isomerase (cyclophilin)-like 4
860.53	-0.0493905	0.0788775	-0.623444	0.532993	0.838903	Cnih1	12793	cornichon family AMPA receptor auxiliary protein 1
165.321	0.706426	0.145653	4.83198	1.35e-06	3.93e-05	Eps8	13860	epidermal growth factor receptor pathway substrate 8
773.76	0.0221311	0.0866225	0.250908	0.801885	0.944722	Med22	20933	mediator complex subunit 22
481.137	-0.191485	0.089002	-2.14765	0.0317412	0.186048	Surf1	20930	surfeit gene 1
492.927	-0.0279131	0.0993406	-0.275496	0.782936	0.938805	Med28	66999	mediator complex subunit 28
1248.59	0.00260608	0.0866466	0.0192644	0.98463	0.99668	Qdpr	110391	quinoid dihydropteridine reductase
13.6789	-0.0653522	0.230904	-0.246711	0.805132	0.946051	Gnrh1	14714	gonadotropin releasing hormone 1
15.8312	-0.172684	0.173842	-0.996033	0.319234	0.692623	Tnr	21960	tenascin R
13426.5	-0.139052	0.038036	-3.65229	0.000259909	0.00421064	Sqstm1	18412	sequestosome 1
5805.51	0.00925051	0.0405314	0.226799	0.82058	0.951389	Nfe2l2	18024	nuclear factor, erythroid derived 2, like 2
3.28799	0.485724	0.174278	2.27827	0.0227107	0.148525	Rxrg	20183	retinoid X receptor gamma
1924.84	0.332512	0.0725677	4.57974	4.66e-06	0.000121158	Rxra	20181	retinoid X receptor alpha
35.3579	0.0422488	0.221874	0.329432	0.741829	0.924966	Adamtsl4	229595	ADAMTS-like 4
2136.89	-0.299282	0.115367	-2.53175	0.0113494	0.09018	Fcrls	80891	Fc receptor-like S, scavenger receptor
2540.83	-0.532902	0.095184	-5.599	2.16e-08	8.83e-07	Cd5l	11801	CD5 antigen-like
494.73	0.0558756	0.0912623	0.621863	0.534032	0.839378	Prpsap1	67763	phosphoribosyl pyrophosphate synthetase-associated protein 1
2.35426	0.103951	0.153207	0.854793	0.392666	NA	Fam184b	58227	family with sequence similarity 184, member B
42.3593	0.302538	0.225509	1.31472	0.188603	0.54247	Ncapg	54392	non-SMC condensin I complex, subunit G
331.338	-0.0110073	0.18538	-0.0863901	0.931156	0.983482	Lcorl	209707	ligand dependent nuclear receptor corepressor-like
1236.95	-0.110563	0.0790569	-1.39707	0.162393	0.501059	Lta4h	16993	leukotriene A4 hydrolase
1645.33	-0.0886401	0.0759725	-1.16086	0.245699	0.614586	Dstn	56431	destrin
1708.13	-0.00648033	0.0692176	-0.0902362	0.928099	0.982594	Macroh2a1	26914	macroH2A.1 histone
213.197	-0.363646	0.141012	-2.56396	0.0103485	0.0837783	Gtf2ird2	114674	GTF2I repeat domain containing 2
101.745	0.0353506	0.178379	0.178806	0.85809	0.964268	Bola1	69168	bolA-like 1 (E. coli)
666.051	0.0116573	0.086719	0.133125	0.894095	0.974276	Castor2	80909	cytosolic arginine sensor for mTORC1 subunit 2
1552.59	-0.291546	0.110342	-2.64091	0.00826834	0.0709244	Fcgr1	14129	Fc receptor, IgG, high affinity I
5289.23	-0.00939529	0.0661952	-0.139443	0.8891	0.972364	Ncf1	17969	neutrophil cytosolic factor 1
1084.98	0.068031	0.0615115	1.1073	0.268164	0.639816	Adss	11566	adenylosuccinate synthetase, non muscle
0.883063	0.00517867	0.0927348	0.133302	0.893955	NA	Il17rb	50905	interleukin 17 receptor B
605.82	1.18689	0.122936	9.5732	1.04e-21	2.09e-19	Cacna1d	12289	calcium channel, voltage-dependent, L type, alpha 1D subunit
0.97196	0.0617227	0.0958242	0.514026	0.607234	NA	Chdh	218865	choline dehydrogenase
689.79	-0.302937	0.0865528	-3.50017	0.000464953	0.00689515	Actr8	56249	ARP8 actin-related protein 8
874.14	0.193824	0.0998484	1.88931	0.0588498	0.27602	Lrrc27	76612	leucine rich repeat containing 27
15.6866	-0.154657	0.232065	-0.665447	0.505765	0.823534	Stk32c	57740	serine/threonine kinase 32C
674.83	-0.160032	0.0850348	-1.87664	0.0605672	0.281011	Fnta	14272	farnesyltransferase, CAAX box, alpha
993.345	-0.141846	0.0731925	-1.9349	0.053003	0.258259	Mtrex	72198	Mtr4 exosome RNA helicase
16.2302	0.220608	0.218141	0.997914	0.318321	0.692451	Lbp	16803	lipopolysaccharide binding protein
6.27211	-0.438213	0.20367	-2.13498	0.0327625	0.189856	Celsr1	12614	cadherin, EGF LAG seven-pass G-type receptor 1
932.29	-0.0870778	0.0927996	-0.930174	0.352281	0.722691	Fli1	14247	Friend leukemia integration 1
16.776	-0.109322	0.232153	-0.469325	0.638837	0.888041	Stard13	243362	StAR-related lipid transfer (START) domain containing 13
27.2614	1.38324	0.22568	5.41349	6.18e-08	2.33e-06	Tenm1	23963	teneurin transmembrane protein 1
334.343	-0.436687	0.157388	-2.77945	0.00544507	0.0521838	Utp25	215193	UTP25 small subunit processome component
1.98995	-0.222302	0.151694	-1.37198	0.170071	NA	Hsd11b1	15483	hydroxysteroid 11-beta dehydrogenase 1
0.521148	-0.0587824	0.0640558	-0.850338	0.395137	NA	Syt14	329324	synaptotagmin XIV
621.517	0.109736	0.10918	1.00664	0.314106	0.688214	H2-M3	14991	histocompatibility 2, M region locus 3
862.17	0.0408707	0.0835258	0.476586	0.633657	0.887071	Lonrf3	74365	LON peptidase N-terminal domain and ring finger 3
483.816	-0.0308509	0.110109	-0.274021	0.784068	0.938805	Atp5e	67126	ATP synthase, H+ transporting, mitochondrial F1 complex, epsilon subunit
353.829	-0.378533	0.139337	-2.70749	0.00677942	0.0611072	Nelfcd	57314	negative elongation factor complex member C/D, Th1l
7.85388	0.28607	0.219503	1.20031	0.230017	0.595572	Tubb1	545486	tubulin, beta 1 class VI
29368.6	0.339851	0.0648459	5.23101	1.69e-07	5.77e-06	Ctsz	64138	cathepsin Z
561.172	0.052169	0.0885501	0.592283	0.553661	0.851264	Prelid3b	66390	PRELI domain containing 3B
928.375	1.43566	0.121268	11.6978	1.31e-31	4.88e-29	H2-M2	14990	histocompatibility 2, M region locus 2
535.016	0.0860589	0.120106	0.7104	0.477456	0.810854	Ube2a	22209	ubiquitin-conjugating enzyme E2A
3342.72	0.170838	0.0789736	2.15486	0.0311732	0.183606	Slc25a5	11740	solute carrier family 25 (mitochondrial carrier, adenine nucleotide translocator), member 5
220.29	-0.0149668	0.127493	-0.111412	0.911289	0.978409	Ppdpf	66496	pancreatic progenitor cell differentiation and proliferation factor
6.29234	0.31389	0.192901	1.32037	0.186713	0.54002	Kcnq2	16536	potassium voltage-gated channel, subfamily Q, member 2
509.533	-0.166573	0.220587	-0.72822	0.466479	0.803141	Eef1a2	13628	eukaryotic translation elongation factor 1 alpha 2
51.6208	0.23231	0.231817	1.17958	0.238166	0.60576	Col20a1	73368	collagen, type XX, alpha 1
741.106	0.107352	0.0795996	1.34514	0.17858	0.527832	Pls3	102866	plastin 3 (T-isoform)
354.929	0.049188	0.186302	0.254842	0.798845	0.943816	Nkap	67050	NFKB activating protein
368.141	0.261728	0.100246	2.61134	0.0090187	0.0756735	Ndufa1	54405	NADH:ubiquinone oxidoreductase subunit A1
2.24003	0.282997	0.128265	2.64867	0.00808097	NA	Wt1	22431	Wilms tumor 1 homolog
407.368	-0.177054	0.129361	-1.37631	0.168725	0.51179	E2f3	13557	E2F transcription factor 3
1681.06	0.0458916	0.0623058	0.733785	0.46308	0.801653	Cr1l	12946	complement component (3b/4b) receptor 1-like
1890.58	-0.258661	0.0833523	-3.11255	0.00185477	0.0219434	Ppfibp1	67533	PTPRF interacting protein, binding protein 1 (liprin beta 1)
142.64	-0.447343	0.157931	-2.82474	0.00473189	0.0467978	Cd46	17221	CD46 antigen, complement regulatory protein
45.8531	-0.183533	0.229001	-0.788867	0.43019	0.780154	Cd34	12490	CD34 antigen
1021.41	-0.0191212	0.0628545	-0.304673	0.760615	0.930482	Plgrkt	67759	plasminogen receptor, C-terminal lysine transmembrane protein
2972.13	0.513139	0.05821	8.80359	1.33e-18	1.82e-16	Cd274	60533	CD274 antigen
6.25244	0.0406117	0.207516	0.168021	0.866567	0.967	Pdcd1lg2	58205	programmed cell death 1 ligand 2
378.344	-0.0698804	0.10162	-0.680401	0.496251	0.818986	Gtf3a	66596	general transcription factor III A
209.993	-0.339551	0.11826	-2.8715	0.00408529	0.0418836	Mtif3	76366	mitochondrial translational initiation factor 3
182.16	0.155882	0.122061	1.2779	0.201284	0.559417	Lnx2	140887	ligand of numb-protein X 2
10.1053	0.318118	0.20079	1.82796	0.0675551	0.29997	Dyrk3	226419	dual-specificity tyrosine-(Y)-phosphorylation regulated kinase 3
2701.24	0.136095	0.0526539	2.58862	0.00963601	0.0793349	Mapkapk2	17164	MAP kinase-activated protein kinase 2
7.98168	-0.583254	0.213701	-3.05164	0.00227598	0.0259084	Il10	16153	interleukin 10
12141.9	-0.0416671	0.0539282	-0.779927	0.435434	0.783062	Lamp2	16784	lysosomal-associated membrane protein 2
1379.09	0.00899507	0.0706026	0.126187	0.899584	0.975302	Atxn10	54138	ataxin 10
542.607	0.258148	0.0957022	2.68042	0.00735296	0.064949	Foxred2	239554	FAD-dependent oxidoreductase domain containing 2
2003.42	-0.0756514	0.0746653	-1.00888	0.313032	0.687098	Eif3d	55944	eukaryotic translation initiation factor 3, subunit D
7283.07	-0.00773194	0.0704701	-0.100004	0.920341	0.981588	H3f3b	15081	H3.3 histone B
943.319	0.264413	0.0705048	3.74406	0.000181073	0.00311746	Nup50	18141	nucleoporin 50
19.2013	0.110642	0.170782	0.536312	0.591743	0.870252	Phf21b	271305	PHD finger protein 21B
139.484	0.126411	0.137186	0.926667	0.3541	0.724466	Ift27	67042	intraflagellar transport 27
1899.77	-0.157102	0.072474	-2.16613	0.0303013	0.180493	Pacsin2	23970	protein kinase C and casein kinase substrate in neurons 2
94.7908	-0.205993	0.161753	-1.28387	0.199186	0.557368	Cmah	12763	cytidine monophospho-N-acetylneuraminic acid hydroxylase
365.988	-0.0646012	0.10987	-0.584272	0.559037	0.853541	Ttll12	223723	tubulin tyrosine ligase-like family, member 12
1.54817	0.0158157	0.107447	0.35894	0.71964	NA	Bik	12124	BCL2-interacting killer
1.46193	-0.0538677	0.113007	-0.47229	0.63672	NA	Scube1	64706	signal peptide, CUB domain, EGF-like 1
1469.31	0.202635	0.0729697	2.77475	0.00552448	0.0528056	Tox4	268741	TOX high mobility group box family member 4
230.074	0.107307	0.133306	0.816521	0.414202	0.768202	Mrps18c	68735	mitochondrial ribosomal protein S18C
0.985856	-0.0439679	0.0961261	-0.57193	0.567369	NA	Sulf1	240725	sulfatase 1
1695.35	-0.134775	0.0611105	-2.20087	0.0277456	0.170026	Srsf6	67996	serine and arginine-rich splicing factor 6
435.875	-0.0436979	0.0999726	-0.432874	0.665106	0.898251	Plcg1	18803	phospholipase C, gamma 1
396.635	-0.0364053	0.0977111	-0.369087	0.712063	0.916467	Kctd2	70382	potassium channel tetramerisation domain containing 2
290.826	0.14304	0.116587	1.23789	0.215758	0.577843	Kctd5	69259	potassium channel tetramerisation domain containing 5
160.597	-0.122814	0.158558	-0.778091	0.436516	0.783062	Etaa1	68145	Ewing tumor-associated antigen 1
5.23172	0.024267	0.185061	0.116688	0.907107	0.977247	Matn4	17183	matrilin 4
4.56556	0.405182	0.17984	1.91728	0.055202	0.265661	Slpi	20568	secretory leukocyte peptidase inhibitor
1162.38	-0.176082	0.101861	-1.70991	0.0872826	0.349803	Sdc4	20971	syndecan 4
368.765	0.350475	0.117711	2.94703	0.00320842	0.0345238	Il13ra1	16164	interleukin 13 receptor, alpha 1
2939.21	-0.0533656	0.0693466	-0.774191	0.438818	0.784555	Nbr1	17966	NBR1, autophagy cargo receptor
1360.28	-0.0151622	0.110172	-0.126477	0.899355	0.975271	Cyth1	19157	cytohesin 1
94.6127	-0.481173	0.184179	-2.59777	0.00938319	0.0781378	Rnd3	74194	Rho family GTPase 3
66.6661	-0.403161	0.222762	-1.84887	0.0644763	0.291964	Brca1	12189	breast cancer 1, early onset
100.423	0.00172496	0.210197	0.00261376	0.997915	0.999583	Cntnap1	53321	contactin associated protein-like 1
112.643	0.0517405	0.150296	0.361753	0.717536	0.917522	Nt5c3b	68106	5'-nucleotidase, cytosolic IIIB
348.435	0.0752404	0.109847	0.687062	0.492043	0.817544	Coa3	52469	cytochrome C oxidase assembly factor 3
3.5649	-0.0308783	0.166695	-0.152988	0.878408	0.969815	Gsdma	57911	gasdermin A
593.768	0.0970261	0.111169	0.875411	0.38135	0.746254	Med24	23989	mediator complex subunit 24
6.97306	-0.0272985	0.185485	-0.151955	0.879222	0.970012	Gsdma2	76758	gasdermin A2
1349.09	-0.0185645	0.0563252	-0.324776	0.74535	0.926597	Psmd3	22123	proteasome (prosome, macropain) 26S subunit, non-ATPase, 3
831.232	-0.137865	0.0796035	-1.7247	0.0845824	0.343049	Exosc10	50912	exosome component 10
599.32	0.0628693	0.117122	0.533656	0.593579	0.871206	Glod4	67201	glyoxalase domain containing 4
718.099	0.0311754	0.0961711	0.324339	0.745681	0.926627	Vps53	68299	VPS53 GARP complex subunit
2143.58	0.133322	0.0786965	1.68254	0.0924635	0.361944	Taok1	216965	TAO kinase 1
356.262	-0.156204	0.115596	-1.34849	0.177499	0.526133	Dnttip1	76233	deoxynucleotidyltransferase, terminal, interacting protein 1
213.415	-0.211525	0.120797	-1.75225	0.0797313	0.331327	Acot8	170789	acyl-CoA thioesterase 8
19.0717	-0.146792	0.232164	-0.637494	0.523803	0.834277	Cd300lg	52685	CD300 molecule like family member G
0.978348	0.0352306	0.0974195	0.420931	0.673806	NA	Mpp2	50997	membrane protein, palmitoylated 2 (MAGUK p55 subfamily member 2)
291.755	0.0928099	0.11281	0.826773	0.408366	0.763601	Nlk	18099	nemo like kinase
16.1273	0.318316	0.230175	1.43003	0.152709	0.482737	Traf4	22032	TNF receptor associated factor 4
215.486	0.555375	0.152412	3.61371	0.000301852	0.00479566	Aldoc	11676	aldolase C, fructose-bisphosphate
2293.32	0.205173	0.114862	1.74721	0.0806013	0.33369	Stac2	217154	SH3 and cysteine rich domain 2
7837.89	0.0189049	0.0530198	0.359562	0.719175	0.918349	Rpl19	19921	ribosomal protein L19
50.4238	0.414856	0.224146	1.90105	0.0572957	0.2713	Nek8	140859	NIMA (never in mitosis gene a)-related expressed kinase 8
16.9571	0.361675	0.231821	1.44456	0.148581	0.475275	Cacnb4	12298	calcium channel, voltage-dependent, beta 4 subunit
723.78	0.201907	0.0747843	2.70772	0.00677465	0.0611021	Plxdc1	72324	plexin domain containing 1
227.24	0.245774	0.134214	1.80009	0.0718469	0.310433	Arl5b	75869	ADP-ribosylation factor-like 5B
1930.88	-0.0667755	0.0678431	-0.984824	0.32471	0.697185	Zfp207	22680	zinc finger protein 207
988.071	0.00488771	0.0966574	0.0538814	0.95703	0.989723	Psmd11	69077	proteasome (prosome, macropain) 26S subunit, non-ATPase, 11
20.0416	0.935027	0.229223	3.73835	0.000185231	0.00317775	C1qtnf1	56745	C1q and tumor necrosis factor related protein 1
8304.07	0.342561	0.0517807	6.60782	3.9e-11	2.39e-09	Timp2	21858	tissue inhibitor of metalloproteinase 2
1065.9	-0.00918015	0.0863145	-0.0976616	0.922201	0.981604	Zc3h18	76014	zinc finger CCCH-type containing 18
1288.3	0.108961	0.132891	0.820859	0.411726	0.766449	Top2b	21974	topoisomerase (DNA) II beta
1.20294	0.00451965	0.102009	0.164534	0.869311	NA	Rarb	218772	retinoic acid receptor, beta
1613.99	0.0991692	0.104581	0.976239	0.328946	0.701148	Igfbp4	16010	insulin-like growth factor binding protein 4
26.444	-0.218031	0.23175	-0.937534	0.348484	0.720646	Cdc6	23834	cell division cycle 6
653.489	0.176173	0.122725	1.42987	0.152755	0.482737	Suz12	52615	SUZ12 polycomb repressive complex 2 subunit
74.5968	-0.307807	0.173019	-1.77357	0.0761345	0.322567	Atad5	237877	ATPase family, AAA domain containing 5
1011.15	-0.0489241	0.0843355	-0.581745	0.560739	0.854912	Crlf3	54394	cytokine receptor-like factor 3
73.6205	0.24401	0.208873	1.07743	0.281288	0.651381	Tns4	217169	tensin 4
913.655	0.00183775	0.0725958	0.0282769	0.977441	0.995703	Tnfaip1	21927	tumor necrosis factor, alpha-induced protein 1 (endothelial)
8623.29	0.0248382	0.0566114	0.433297	0.664799	0.898141	Abr	109934	active BCR-related gene
16.8059	-0.218434	0.222466	-1.12207	0.261834	0.632191	Rab11fip4	268451	RAB11 family interacting protein 4 (class II)
46.5175	-0.365098	0.228803	-1.59053	0.111714	0.403894	Cd40	21939	CD40 antigen
622.71	-0.0452633	0.0867681	-0.518934	0.603807	0.874361	Slc35c2	228875	solute carrier family 35, member C2
25.6942	-0.201878	0.227633	-0.892886	0.371918	0.737686	Zfp334	228876	zinc finger protein 334
1724.87	-0.374886	0.0819782	-4.57293	4.81e-06	0.000124723	Elmo2	140579	engulfment and cell motility 2
2079.37	0.0226667	0.0831749	0.273382	0.784559	0.938805	Wsb1	78889	WD repeat and SOCS box-containing 1
513.323	-0.21471	0.170597	-1.27108	0.203699	0.561853	Ttpal	76080	tocopherol (alpha) transfer protein-like
837.396	-0.0567278	0.0823225	-0.683461	0.494315	0.81803	Rhot1	59040	ras homolog family member T1
0.472492	0.0298953	0.0611295	0.530585	0.595706	NA	Hnf4g	30942	hepatocyte nuclear factor 4, gamma
2.02151	-0.00906943	0.130325	-0.0217685	0.982633	NA	Rhbdl3	246104	rhomboid like 3
26.1664	-0.302674	0.223819	-1.34772	0.17775	0.526228	Ada	11486	adenosine deaminase
8301.4	-0.00341731	0.0664926	-0.0381636	0.969557	0.993878	Serinc3	26943	serine incorporator 3
65.3195	0.396947	0.210142	1.87644	0.0605947	0.281011	Tha1	71776	threonine aldolase 1
652.798	0.0583665	0.077387	0.757572	0.448707	0.791439	Pgs1	74451	phosphatidylglycerophosphate synthase 1
40.8706	-0.00263344	0.232012	0.0237199	0.981076	0.996456	Birc5	11799	baculoviral IAP repeat-containing 5
65.4399	-0.261605	0.220941	-1.16781	0.242885	0.611271	Afmid	71562	arylformamidase
0.809783	-0.112459	0.0910172	-1.2405	0.214789	NA	Trp53tg5	73603	transformation related protein 53 target 5
1092.15	0.155569	0.0786885	1.98072	0.0476224	0.241769	Pigt	78928	phosphatidylinositol glycan anchor biosynthesis, class T
1.08089	0.0609416	0.101781	0.447051	0.654839	NA	Etv4	18612	ets variant 4
194.232	0.226355	0.121757	1.8619	0.0626166	0.286371	Dbndd2	52840	dysbindin (dystrobrevin binding protein 1) domain containing 2
124.121	-0.371875	0.219111	-1.60899	0.107619	0.396062	Mmp9	17395	matrix metallopeptidase 9
18.6725	-0.432033	0.203484	-2.22552	0.0260463	0.162977	Slc12a5	57138	solute carrier family 12, member 5
349.858	0.180069	0.13996	1.28048	0.200376	0.559084	Ghdc	80860	GH3 domain containing
7474.23	-0.291003	0.0755032	-3.82995	0.000128167	0.00232201	Pltp	18830	phospholipid transfer protein
968.923	-0.303293	0.139323	-2.17034	0.0299811	0.179049	Slc12a7	20499	solute carrier family 12, member 7
25425.1	0.0652397	0.0480597	1.35476	0.175495	0.522642	Ctsa	19025	cathepsin A
157.36	-0.0844902	0.149087	-0.558133	0.576753	0.863051	Zswim1	71971	zinc finger SWIM-type containing 1
1482.33	-0.257431	0.120153	-2.13884	0.032449	0.18845	Slc12a4	20498	solute carrier family 12, member 4
2.84211	0.237571	0.160015	1.6065	0.108165	0.396869	Spata25	75642	spermatogenesis associated 25
4410.8	-0.0196412	0.0563613	-0.347634	0.728115	0.920421	Myo1c	17913	myosin IC
1844.29	0.00634637	0.0773619	0.0779359	0.937879	0.985051	Crk	12928	v-crk avian sarcoma virus CT10 oncogene homolog
953.336	-0.0309533	0.0867372	-0.350357	0.726071	0.919711	Cox7c	12867	cytochrome c oxidase subunit 7C
6625.41	-0.142948	0.0520517	-2.74413	0.00606709	0.0567614	Pitpna	18738	phosphatidylinositol transfer protein, alpha
553.371	0.264926	0.107547	2.45579	0.0140574	0.105743	Mlx	21428	MAX-like protein X
1327.49	0.136309	0.0672703	2.02773	0.0425882	0.224564	Retreg3	67998	reticulophagy regulator family member 3
436.615	-0.40451	0.189267	-2.12316	0.0337406	0.193343	Dhx58	80861	DEXH (Asp-Glu-X-His) box polypeptide 58
1244.94	-0.0409456	0.0861571	-0.473747	0.63568	0.887599	Rab5a	271457	RAB5A, member RAS oncogene family
5.69131	-0.107083	0.201687	-0.527654	0.597739	0.871563	Hspb9	75482	heat shock protein, alpha-crystallin-related, B9
950.832	0.15386	0.0955954	1.60599	0.108276	0.397107	Nkiras2	71966	NFKB inhibitor interacting Ras-like protein 2
2609.24	-0.0198027	0.0632896	-0.31574	0.7522	0.928869	Ppp2r5c	26931	protein phosphatase 2, regulatory subunit B', gamma
554.604	-0.117629	0.0889945	-1.32434	0.185391	0.537801	Ift52	245866	intraflagellar transport 52
29.2864	-0.196242	0.228441	-0.857805	0.391	0.753912	Mybl2	17865	myeloblastosis oncogene-like 2
1.92012	-0.0645197	0.13478	-0.505062	0.613515	NA	Sgk2	27219	serum/glucocorticoid regulated kinase 2
1.11709	-0.0900913	0.065816	-1.22605	0.220181	NA	Eya2	14049	EYA transcriptional coactivator and phosphatase 2
3469.12	0.238137	0.0663729	3.57295	0.000352986	0.00547772	B4galt5	56336	UDP-Gal:betaGlcNAc beta 1,4-galactosyltransferase, polypeptide 5
9.07302	0.121582	0.22615	0.485741	0.627151	0.883656	Gdap1l1	228858	ganglioside-induced differentiation-associated protein 1-like 1
1.0212	0.0218022	0.110974	0.166235	0.867972	NA	Ptgis	19223	prostaglandin I2 (prostacyclin) synthase
676.031	-0.117739	0.0863508	-1.35815	0.174416	0.521134	Ddx27	228889	DEAD box helicase 27
809.673	0.164328	0.0751857	2.17506	0.0296256	0.177225	Cyth3	19159	cytohesin 3
11258.3	-0.266175	0.0641643	-4.14827	3.35e-05	0.000717732	Cyth4	72318	cytohesin 4
35.5222	-0.197061	0.23002	-0.840233	0.400778	0.757997	Rac3	170758	Rac family small GTPase 3
1367.52	0.0906693	0.102478	0.874402	0.381899	0.746674	Rrp7a	74778	ribosomal RNA processing 7 homolog A
3973.63	0.0436509	0.0557879	0.779589	0.435633	0.783062	Cyb5r3	109754	cytochrome b5 reductase 3
322.96	0.0153703	0.151918	0.0985871	0.921466	0.981604	Ints2	70422	integrator complex subunit 2
1157.15	-0.101401	0.113682	-0.895746	0.370388	0.736761	Med13l	76199	mediator complex subunit 13-like
1614.44	-0.0302707	0.0608225	-0.500665	0.616607	0.880487	H2bc4	68024	H2B clustered histone 4
635.122	-0.104255	0.09787	-1.06934	0.284917	0.655332	Mafk	17135	v-maf musculoaponeurotic fibrosarcoma oncogene family, protein K (avian)
810.603	-0.0246715	0.10264	-0.240894	0.809638	0.947344	Med1	19014	mediator complex subunit 1
52.256	0.139182	0.197458	0.69818	0.485065	0.812986	Erbb3	13867	erb-b2 receptor tyrosine kinase 3
1149.56	-0.075345	0.0755294	-0.994549	0.319956	0.693613	Stard3	59045	START domain containing 3
100.628	0.0207167	0.208586	0.136986	0.891042	0.972646	Mfng	17305	MFNG O-fucosylpeptide 3-beta-N-acetylglucosaminyltransferase
1708.18	0.0574852	0.0834152	0.691309	0.489371	0.815689	Vmp1	75909	vacuole membrane protein 1
332.493	-0.148791	0.108505	-1.36378	0.172638	0.518344	Uchl5	56207	ubiquitin carboxyl-terminal esterase L5
317.67	-0.0891712	0.116315	-0.759181	0.447744	0.790836	Glrx2	69367	glutaredoxin 2 (thioltransferase)
482.702	0.100917	0.116051	0.853041	0.393636	0.754992	Ro60	20822	Ro60, Y RNA binding protein
2041.07	0.100786	0.0544637	1.84888	0.0644749	0.291964	Stk4	58231	serine/threonine kinase 4
6496.62	0.0335279	0.0707299	0.491334	0.62319	0.882579	Pmp22	18858	peripheral myelin protein 22
14.4831	0.227566	0.2086	1.08212	0.279198	0.650508	Gdf9	14566	growth differentiation factor 9
76.1851	-0.134641	0.185012	-0.732882	0.463631	0.801989	Zcchc10	67966	zinc finger, CCHC domain containing 10
8.21645	-0.224614	0.213566	-1.05243	0.292603	0.664708	Tbx5	21388	T-box 5
2534.07	0.121316	0.0597343	2.03064	0.0422913	0.223485	Psmb6	19175	proteasome (prosome, macropain) subunit, beta type 6
775.755	-0.0407232	0.0951842	-0.421331	0.673513	0.901679	Spag7	216873	sperm associated antigen 7
5773.47	-0.0687668	0.0520385	-1.31324	0.189103	0.543369	Pfn1	18643	profilin 1
835.474	-0.0373711	0.0700901	-0.529827	0.596232	0.871539	Tomm34	67145	translocase of outer mitochondrial membrane 34
3294.8	-0.0401214	0.0602561	-0.663766	0.50684	0.824224	Ywhab	54401	tyrosine 3-monooxygenase/tryptophan 5-monooxygenase activation protein, beta polypeptide
117.885	0.434193	0.204513	2.10823	0.0350107	0.198525	Ksr1	16706	kinase suppressor of ras 1
1220.1	0.6689	0.107468	6.16467	7.06e-10	3.52e-08	Gpx3	14778	glutathione peroxidase 3
3128.25	0.23446	0.047785	4.90771	9.21e-07	2.78e-05	Anxa6	11749	annexin A6
130.246	0.742296	0.144462	5.09106	3.56e-07	1.16e-05	Il12rb2	16162	interleukin 12 receptor, beta 2
193.254	-0.0210034	0.122495	-0.165935	0.868208	0.967073	Zkscan6	52712	zinc finger with KRAB and SCAN domains 6
590.486	-0.0374565	0.0752373	-0.495957	0.619925	0.881552	Kpna2	16647	karyopherin (importin) alpha 2
606.551	-0.00748704	0.0835781	-0.0961519	0.9234	0.981846	Smurf2	66313	SMAD specific E3 ubiquitin protein ligase 2
205.396	0.146065	0.131208	1.11587	0.264479	0.635432	Cep95	320162	centrosomal protein 95
668.955	-0.0641974	0.085416	-0.752954	0.451477	0.793515	Vezf1	22344	vascular endothelial zinc finger 1
343.222	-0.193177	0.156726	-1.20625	0.22772	0.593061	2210416O15Rik	70393	RIKEN cDNA 2210416O15 gene
1866.74	-0.183706	0.0717877	-2.56107	0.010435	0.0843846	Srsf1	110809	serine and arginine-rich splicing factor 1
889.363	-0.143528	0.114823	-1.25972	0.207769	0.568075	Abi3	66610	ABI family member 3
1337.67	0.284634	0.0867658	3.29097	0.000998437	0.013253	Kif3a	16568	kinesin family member 3A
2159.06	0.0764679	0.0612493	1.25227	0.210471	0.571148	Septin8	20362	septin 8
549.023	0.26842	0.143559	1.84885	0.0644792	0.291964	Mtmr4	170749	myotubularin related protein 4
191.871	0.139236	0.228518	0.683976	0.49399	0.81803	Mrm1	217038	mitochondrial rRNA methyltransferase 1
2.38177	0.0488555	0.128964	0.455341	0.648864	NA	Mapt	17762	microtubule-associated protein tau
1514.1	0.0386385	0.080266	0.478128	0.632559	0.886606	Kansl1	76719	KAT8 regulatory NSL complex subunit 1
468.985	-0.00182219	0.0906777	-0.0233684	0.981356	0.996456	Gid4	66771	GID complex subunit 4, VID24 homolog
75.948	0.3187	0.226266	1.50341	0.132733	0.444952	Myo1b	17912	myosin IB
536.562	-0.127654	0.0892148	-1.42907	0.152984	0.483094	Dhx40	67487	DEAH (Asp-Glu-Ala-His) box polypeptide 40
262.965	0.397141	0.188232	2.0525	0.0401209	0.216016	Ypel2	77864	yippee like 2
294.779	-0.188395	0.119236	-1.593	0.11116	0.402778	Akap1	11640	A kinase (PRKA) anchor protein 1
388.629	-0.0529115	0.104756	-0.497153	0.619081	0.881552	Nol11	68979	nucleolar protein 11
845.119	-0.0226041	0.0773888	-0.292785	0.769687	0.933705	Derl2	116891	Der1-like domain family, member 2
604.776	0.0495058	0.0995792	0.502809	0.615098	0.879974	C1qbp	12261	complement component 1, q subcomponent binding protein
243.91	0.0532254	0.165914	0.325946	0.744465	0.926336	Rpain	69723	RPA interacting protein
0.647202	0.0265184	0.0937332	0.390295	0.696318	NA	6330403K07Rik	103712	RIKEN cDNA 6330403K07 gene
7.62896	0.226426	0.159702	1.75791	0.0787621	0.329357	Slc13a3	114644	solute carrier family 13 (sodium-dependent dicarboxylate transporter), member 3
6.11779	-0.0251678	0.182363	-0.202578	0.839465	0.956945	Kcnab3	16499	potassium voltage-gated channel, shaker-related subfamily, beta member 3
2744.56	0.301802	0.078699	3.82091	0.000132961	0.00239395	Chd3	216848	chromodomain helicase DNA binding protein 3
239.541	0.46657	0.138152	3.38835	0.00070314	0.00980756	Kdm6b	216850	KDM1 lysine (K)-specific demethylase 6B
680.675	0.0862751	0.10321	0.835288	0.403556	0.760581	Appbp2	66884	amyloid beta precursor protein (cytoplasmic tail) binding protein 2
44.0843	-0.114161	0.195176	-0.583273	0.55971	0.854096	Adora2b	11541	adenosine A2b receptor
2716.77	-0.0463286	0.0662875	-0.698586	0.484811	0.812808	Ncor1	20185	nuclear receptor co-repressor 1
2841.77	0.144582	0.0545082	2.64922	0.00806766	0.0698581	Trpv2	22368	transient receptor potential cation channel, subfamily V, member 2
36.2337	-0.19876	0.226233	-0.863355	0.387942	0.751003	Cenpv	73139	centromere protein V
86.5209	-0.109346	0.180403	-0.567367	0.570465	0.860172	Pcgf2	22658	polycomb group ring finger 2
464.741	-0.0149082	0.100125	-0.151518	0.879567	0.970012	Cwc25	67480	CWC25 spliceosome-associated protein
0.851786	-0.0160482	0.0808774	-0.189346	0.849822	NA	1700001P01Rik	72215	RIKEN cDNA 1700001P01 gene
1070.46	0.00315321	0.101924	0.0321844	0.974325	0.995199	Pip4k2b	108083	phosphatidylinositol-5-phosphate 4-kinase, type II, beta
426.25	0.201908	0.0947799	2.11865	0.0341197	0.194962	Trim37	68729	tripartite motif-containing 37
1.3309	0.00473295	0.113131	0.0569994	0.954546	NA	Ybx2	53422	Y box protein 2
1421.76	-0.0387701	0.0804111	-0.473738	0.635687	0.887599	Ctdnep1	67181	CTD nuclear envelope phosphatase 1
526.705	0.0489288	0.0924698	0.536448	0.591649	0.870252	Elp5	54351	elongator acetyltransferase complex subunit 5
0.649599	0.0345052	0.0647864	0.639809	0.522297	NA	Slc2a4	20528	solute carrier family 2 (facilitated glucose transporter), member 4
5842.64	0.17589	0.0648176	2.7197	0.00653414	0.0599361	Gabarap	56486	gamma-aminobutyric acid receptor associated protein
3.96404	0.363349	0.179485	2.20527	0.0274354	0.168766	Cldn7	53624	claudin 7
2.01996	-0.0449725	0.110976	-0.643407	0.51996	NA	2810408A11Rik	70419	RIKEN cDNA 2810408A11 gene
1134.23	0.0546134	0.0771889	0.711988	0.476472	0.810348	Phf23	78246	PHD finger protein 23
1082.4	-0.0539192	0.0763945	-0.701391	0.483059	0.812255	Acadvl	11370	acyl-Coenzyme A dehydrogenase, very long chain
0.724508	0.0305863	0.094568	0.292467	0.769929	NA	Dnah11	13411	dynein, axonemal, heavy chain 11
1482.93	0.00344295	0.0643665	0.0549796	0.956155	0.989467	G3bp1	27041	GTPase activating protein (SH3 domain) binding protein 1
969.296	0.0072698	0.0868029	0.0862468	0.93127	0.983483	Atox1	11927	antioxidant 1 copper chaperone
1.28852	0.134493	0.118848	1.3627	0.172977	NA	Glra2	237213	glycine receptor, alpha 2 subunit
30.8801	-0.359366	0.215581	-1.97227	0.0485788	0.245305	Sparc	20692	secreted acidic cysteine rich glycoprotein
0.768651	0.0670313	0.0699632	1.03004	0.302989	NA	Glra4	14657	glycine receptor, alpha 4 subunit
245.079	-0.181238	0.162877	-1.09891	0.271807	0.643595	Mief2	237781	mitochondrial elongation factor 2
2.07319	0.0894879	0.160763	0.589968	0.555212	NA	Tbx3	21386	T-box 3
1.22076	0.0226618	0.109772	0.244569	0.80679	NA	Dusp14	56405	dual specificity phosphatase 14
97.8025	0.185836	0.184084	1.00502	0.314887	0.68907	Tada2a	217031	transcriptional adaptor 2A
1020.15	0.0975675	0.129877	0.719849	0.471618	0.807473	Ikzf1	22778	IKAROS family zinc finger 1
345.069	-0.034011	0.112167	-0.306477	0.759242	0.930479	Pnpo	103711	pyridoxine 5'-phosphate oxidase
773.67	0.0591598	0.0913934	0.651237	0.514894	0.828995	Cog1	16834	component of oligomeric golgi complex 1
600.556	-0.0124852	0.080146	-0.154649	0.877098	0.969312	Cbx1	12412	chromobox 1
392.086	0.19063	0.108158	1.76281	0.077932	0.327107	Cdk5rap3	80280	CDK5 regulatory subunit associated protein 3
84.4716	-0.0519113	0.18208	-0.263202	0.792395	0.94129	Copz2	56358	coatomer protein complex, subunit zeta 2
1528.53	-0.0549378	0.101938	-0.540242	0.58903	0.868413	Slc25a39	68066	solute carrier family 25, member 39
394.94	-0.0878142	0.0966121	-0.904335	0.365818	0.735376	Sp2	78912	Sp2 transcription factor
328.912	0.0929545	0.110046	0.849062	0.395847	0.755594	Aatf	56321	apoptosis antagonizing transcription factor
12939.7	-0.080872	0.0762731	-1.0585	0.28983	0.66213	Dync1h1	13424	dynein cytoplasmic 1 heavy chain 1
13.7584	-0.0689248	0.230634	-0.28302	0.777162	0.936715	Cpsf4l	52670	cleavage and polyadenylation specific factor 4-like
116.932	0.0641875	0.203712	0.340938	0.73315	0.923122	Pex12	103737	peroxisomal biogenesis factor 12
950.247	-0.0961389	0.108745	-0.882928	0.377275	0.742204	Ndel1	83431	nudE neurodevelopment protein 1 like 1
61.1042	-0.113531	0.192319	-0.610854	0.541297	0.842962	Slc25a35	71998	solute carrier family 25, member 35
1262.29	-0.144253	0.0754066	-1.92288	0.0544948	0.26321	Zbtb4	75580	zinc finger and BTB domain containing 4
689.213	-0.00485501	0.113088	-0.0490279	0.960897	0.990716	Tnfsfm13	619441	tumor necrosis factor (ligand) superfamily, membrane-bound member 13
709.088	0.326911	0.0973417	3.35025	0.000807384	0.0110393	Mpdu1	24070	mannose-P-dolichol utilization defect 1
1180.37	-0.0388724	0.102141	-0.378543	0.705027	0.914159	Fxr2	23879	fragile X mental retardation, autosomal homolog 2
937.269	-0.0103849	0.0924085	-0.109932	0.912464	0.978684	Atp5g3	228033	ATP synthase, H+ transporting, mitochondrial F0 complex, subunit C3 (subunit 9)
34230.6	0.0883549	0.04827	1.82738	0.0676426	0.300111	Cd68	12514	CD68 antigen
0.919711	-0.0418685	0.0826727	-0.404967	0.685502	NA	Slc35g3	56293	solute carrier family 35, member G3
829.075	0.0557821	0.0784891	0.707821	0.479057	0.811235	Acsl1	14081	acyl-CoA synthetase long-chain family member 1
53.2393	0.594584	0.230023	2.59265	0.00952393	0.0787869	Abca5	217265	ATP-binding cassette, sub-family A (ABC1), member 5
92.3261	-0.272244	0.167668	-1.6296	0.103186	0.385934	Smyd4	319822	SET and MYND domain containing 4
1305.49	1.01953	0.135464	7.56422	3.9e-14	3.57e-12	Lsp1	16985	lymphocyte specific 1
721.746	-0.213471	0.093123	-2.29124	0.0219496	0.145146	Zfyve27	319740	zinc finger, FYVE domain containing 27
26.9075	-0.195454	0.229732	-0.83095	0.406002	0.761852	Avpi1	69534	arginine vasopressin-induced 1
4.79397	0.864699	0.184763	4.35743	1.32e-05	0.000309282	Sfrp5	54612	secreted frizzled-related sequence protein 5
230.227	0.132072	0.147486	0.891363	0.372735	0.738062	Rad51d	19364	RAD51 paralog D
1.52845	-0.11519	0.13291	-0.987099	0.323594	NA	Fndc8	78919	fibronectin type III domain containing 8
2.09683	0.0362311	0.125549	0.524358	0.60003	NA	Unc45b	217012	unc-45 myosin chaperone B
1263.84	0.0636889	0.106089	0.582662	0.560121	0.854346	Pank3	211347	pantothenate kinase 3
1323.48	-0.0397438	0.0787883	-0.499662	0.617313	0.880717	Rars	104458	arginyl-tRNA synthetase
5.74137	0.00952577	0.193137	0.0646166	0.948479	0.987246	Wwc1	211652	WW, C2 and coiled-coil domain containing 1
159.733	0.0995221	0.150363	0.663104	0.507264	0.824545	Mrpl58	68572	mitochondrial ribosomal protein L58
65.9735	0.18149	0.18484	0.988289	0.323011	0.69607	Fdxr	14149	ferredoxin reductase
336.467	0.252573	0.107162	2.36575	0.0179936	0.12561	Mrpl45	67036	mitochondrial ribosomal protein L45
1403.82	-0.155995	0.125596	-1.25736	0.208624	0.568755	Irf1	16362	interferon regulatory factor 1
252.459	-0.0229322	0.143763	-0.154335	0.877345	0.969398	Slc22a5	20520	solute carrier family 22 (organic cation transporter), member 5
203.416	0.0206386	0.156867	0.1497	0.881001	0.970196	P4ha2	18452	procollagen-proline, 2-oxoglutarate 4-dioxygenase (proline 4-hydroxylase), alpha II polypeptide
6322.55	-0.112231	0.0736692	-1.53445	0.124919	0.430773	Arrb1	109689	arrestin, beta 1
11.7843	0.116968	0.223555	0.464358	0.642391	0.890218	Tm4sf5	75604	transmembrane 4 superfamily member 5
1664.21	-0.0269815	0.0998895	-0.247606	0.804439	0.945619	Cxcl16	66102	chemokine (C-X-C motif) ligand 16
464.678	-0.0614875	0.0944831	-0.641599	0.521134	0.832487	Pelp1	75273	proline, glutamic acid and leucine rich protein 1
222.12	0.0842247	0.132405	0.639298	0.522629	0.833265	Med11	66172	mediator complex subunit 11
5418.24	0.350064	0.0760764	4.63283	3.61e-06	9.81e-05	Ccl6	20305	chemokine (C-C motif) ligand 6
166.792	0.129213	0.182739	0.785693	0.432047	0.781013	Ccl4	20303	chemokine (C-C motif) ligand 4
652.378	0.079577	0.100019	0.789517	0.42981	0.779916	Natd1	24083	N-acetyltransferase domain containing 1
1031.03	-0.17015	0.0796543	-2.12603	0.0335005	0.192652	Map2k3	26397	mitogen-activated protein kinase kinase 3
8559.17	-0.107598	0.0709417	-1.52697	0.12677	0.434349	Ywhah	22629	tyrosine 3-monooxygenase/tryptophan 5-monooxygenase activation protein, eta polypeptide
1.71293	0.0138133	0.130274	0.167997	0.866586	NA	Hoxb1	15407	homeobox B1
622.298	-0.00859187	0.102552	-0.0698604	0.944305	0.985669	Sart3	53890	squamous cell carcinoma antigen recognized by T cells 3
127.216	0.113387	0.174916	0.602659	0.546736	0.846361	E2f2	242705	E2F transcription factor 2
93.4295	0.0565876	0.195435	0.256578	0.797504	0.94372	Slfn3	20557	schlafen 3
76.8476	0.191639	0.218541	0.913565	0.360946	0.730448	Nars2	244141	asparaginyl-tRNA synthetase 2 (mitochondrial)(putative)
965.281	0.0188059	0.0638888	0.293253	0.769329	0.93364	Slc35b4	58246	solute carrier family 35, member B4
1.64547	0.0759944	0.12607	0.665118	0.505975	NA	Dnah1	110084	dynein, axonemal, heavy chain 1
464.956	-0.091793	0.112828	-0.796712	0.425618	0.776803	Dalrd3	67789	DALR anticodon binding domain containing 3
951.548	0.0995409	0.0949151	1.04978	0.293818	0.666367	Fis1	66437	fission, mitochondrial 1
2092.06	0.0774485	0.0774028	1.00449	0.315143	0.689222	Plod1	18822	procollagen-lysine, 2-oxoglutarate 5-dioxygenase 1
869.157	-0.023173	0.105123	-0.231239	0.817129	0.949412	Rab3d	19340	RAB3D, member RAS oncogene family
92.2776	-0.178374	0.192903	-0.917846	0.3587	0.728721	Mfsd3	69572	major facilitator superfamily domain containing 3
481.524	0.212344	0.168307	1.23025	0.218603	0.581502	Slc25a22	68267	solute carrier family 25 (mitochondrial carrier, glutamate), member 22
8708.65	0.139623	0.0500785	2.78449	0.00536114	0.0516858	Atp6ap1	54411	ATPase, H+ transporting, lysosomal accessory protein 1
3021.02	-0.167366	0.0841593	-1.99001	0.0465893	0.238069	Dnase1l1	69537	deoxyribonuclease 1-like 1
3372.07	-0.403687	0.113695	-3.50862	0.000450435	0.0067417	Ccl9	20308	chemokine (C-C motif) ligand 9
9.23035	0.127922	0.213838	0.58671	0.557398	0.853402	Scrn1	69938	secernin 1
15938	-0.182674	0.0588589	-3.10209	0.00192158	0.0226358	BC005537	79555	cDNA sequence BC005537
709.935	0.0167532	0.0901398	0.185407	0.85291	0.961949	Isyna1	71780	myo-inositol 1-phosphate synthase A1
443.176	-0.138843	0.0989225	-1.39763	0.162224	0.500685	Hars2	70791	histidyl-tRNA synthetase 2
16.2626	0.564738	0.231752	2.21515	0.0267498	0.166026	Cacng2	12300	calcium channel, voltage-dependent, gamma subunit 2
164.918	-0.145877	0.152304	-0.932199	0.351234	0.722202	Tmem160	69094	transmembrane protein 160
4532.74	-0.0587153	0.0432584	-1.35607	0.175077	0.521804	Rab5c	19345	RAB5C, member RAS oncogene family
2.40787	-0.0884077	0.154591	-0.586511	0.557532	NA	Styxl1	76571	serine/threonine/tyrosine interacting-like 1
2082.74	-0.00819445	0.0666373	-0.121307	0.903448	0.976732	Mdh2	17448	malate dehydrogenase 2, NAD (mitochondrial)
2225.76	-0.120258	0.0707426	-1.69799	0.0895095	0.354947	H13	14950	histocompatibility 13
1176.6	0.0135264	0.0717423	0.188387	0.850573	0.961397	Rnf145	74315	ring finger protein 145
114.502	-0.20507	0.174387	-1.14107	0.253841	0.622639	Scn1b	20266	sodium channel, voltage-gated, type I, beta
4570.67	0.206578	0.0549917	3.74777	0.000178411	0.00308258	Atp6v1e1	11973	ATPase, H+ transporting, lysosomal V1 subunit E1
50.1787	-0.581484	0.202035	-2.87362	0.00405795	0.0417119	Chtf18	214901	CTF18, chromosome transmission fidelity factor 18
1.72193	0.0235508	0.139439	0.239305	0.810869	NA	Lhx9	16876	LIM homeobox protein 9
1.92684	0.0278031	0.15183	0.22201	0.824306	NA	Etnppl	71760	ethanolamine phosphate phospholyase
18.5957	0.170533	0.228638	0.676025	0.499025	0.819988	Rps6kl1	238323	ribosomal protein S6 kinase-like 1
1852.92	-0.430742	0.0935548	-4.58114	4.62e-06	0.000120784	Ppp1r12c	232807	protein phosphatase 1, regulatory subunit 12C
65.4254	-0.124211	0.191797	-0.617146	0.537139	0.84089	Ahr	11622	aryl-hydrocarbon receptor
971.146	0.00585959	0.13688	0.0647728	0.948355	0.987246	Map1s	270058	microtubule-associated protein 1S
1.26824	-0.0360367	0.0750655	-0.45949	0.645882	NA	Dpep1	13479	dipeptidase 1
385.326	0.0334887	0.100435	0.323738	0.746137	0.926627	Tmem129	68366	transmembrane protein 129
463.018	0.0785216	0.107766	0.730527	0.465068	0.802248	Nop9	67842	NOP9 nucleolar protein
12.1972	0.63583	0.230781	2.61111	0.0090249	0.0756739	Hsd17b1	15485	hydroxysteroid (17-beta) dehydrogenase 1
15063	-0.162996	0.0614023	-2.66347	0.00773395	0.0676154	Atp6v0a1	11975	ATPase, H+ transporting, lysosomal V0 subunit A1
18.8237	0.156993	0.229937	0.700353	0.483707	0.812464	Psmc3ip	19183	proteasome (prosome, macropain) 26S subunit, ATPase 3, interacting protein
24.9721	-0.00158323	0.226907	0.0621348	0.950455	0.987489	Noxo1	71893	NADPH oxidase organizer 1
0.684419	-0.0305008	0.0874321	-0.355854	0.72195	NA	Aoc3	11754	amine oxidase, copper containing 3
308.53	-0.00033417	0.132703	0.00109109	0.999129	0.999679	Zfp687	78266	zinc finger protein 687
1.53211	-0.172539	0.0880491	-1.84924	0.0644225	NA	Gdpd2	71584	glycerophosphodiester phosphodiesterase domain containing 2
811.537	-0.0505254	0.0925742	-0.542279	0.587626	0.867652	D8Ertd738e	101966	DNA segment, Chr 8, ERATO Doi 738, expressed
2248.59	0.306696	0.11451	2.67632	0.00744356	0.0654091	Calm3	12315	calmodulin 3
478.673	-0.0799658	0.104956	-0.75263	0.451672	0.793515	Cops3	26572	COP9 signalosome subunit 3
2886.27	-0.0304316	0.0763523	-0.396373	0.69183	0.908859	Fkbp8	14232	FK506 binding protein 8
2654.62	-0.138789	0.0588153	-2.35691	0.0184276	0.127908	Ddx39b	53817	DEAD box helicase 39b
796.896	-0.0682702	0.0983808	-0.690376	0.489958	0.816012	Gipc1	67903	GIPC PDZ domain containing family, member 1
22.4083	0.147741	0.231681	0.624924	0.532021	0.838788	Tlcd1	68385	TLC domain containing 1
593.565	-0.0711746	0.106488	-0.661557	0.508255	0.825879	Plscr3	70310	phospholipid scramblase 3
140.525	0.445438	0.156316	2.84691	0.00441465	0.0444218	Ptger1	19216	prostaglandin E receptor 1 (subtype EP1)
2.22528	-0.167308	0.139439	-1.3257	0.184939	NA	Arhgef25	52666	Rho guanine nucleotide exchange factor (GEF) 25
894.825	-0.0415903	0.0641722	-0.64829	0.516797	0.830208	Xab2	67439	XPA binding protein 2
2789.35	0.0830678	0.0718891	1.15206	0.249296	0.617009	Cdc37	12539	cell division cycle 37
43.6649	-0.222277	0.217831	-0.997416	0.318562	0.692509	Rab4a	19341	RAB4A, member RAS oncogene family
466.22	0.207525	0.100148	2.08001	0.0375242	0.207594	Trip10	106628	thyroid hormone receptor interactor 10
833.546	-0.0251545	0.0840348	-0.294992	0.768	0.932782	Cops6	26893	COP9 signalosome subunit 6
24518.6	0.0129759	0.0633668	0.199803	0.841634	0.957588	Ubb	22187	ubiquitin B
375.329	0.0886534	0.146738	0.620013	0.535249	0.83991	Ap4m1	11781	adaptor-related protein complex AP-4, mu 1
2100.27	0.464175	0.0671466	6.90751	4.93e-12	3.48e-10	Gyg	27357	glycogenin
9.9784	-0.215317	0.228704	-0.940675	0.346871	0.718671	Rcn3	52377	reticulocalbin 3, EF-hand calcium binding domain
4950.37	0.19767	0.0596226	3.30807	0.000939403	0.0125726	Slc6a8	102857	solute carrier family 6 (neurotransmitter transporter, creatine), member 8
919.532	0.356536	0.0850887	4.16425	3.12e-05	0.000675992	Arid3a	13496	AT rich interactive domain 3A (BRIGHT-like)
5.29095	-0.0385638	0.144378	-0.313221	0.754113	0.929277	Pdk4	27273	pyruvate dehydrogenase kinase, isoenzyme 4
835.987	-0.0429511	0.102144	-0.427399	0.669088	0.899457	Ubxn6	66530	UBX domain protein 6
648.166	0.121802	0.0871043	1.39548	0.162871	0.501896	Mydgf	28106	myeloid derived growth factor
4.26294	-0.310917	0.195407	-1.58013	0.114076	0.409671	Cyb561	13056	cytochrome b-561
5.47767	0.172669	0.171252	1.07928	0.280463	0.650984	Sema6a	20358	sema domain, transmembrane domain (TM), and cytoplasmic domain, (semaphorin) 6A
509.389	-0.0603517	0.112099	-0.533366	0.59378	0.871325	Ccdc12	72654	coiled-coil domain containing 12
17.5211	0.338444	0.231768	1.56338	0.117963	0.417201	Fmc1	66117	formation of mitochondrial complex V assembly factor 1
1658.64	0.0241712	0.0892745	0.243097	0.80793	0.946957	Akt3	23797	thymoma viral proto-oncogene 3
838.355	0.0219074	0.0824141	0.268581	0.788252	0.940348	Mrpl24	67707	mitochondrial ribosomal protein L24
383.612	-0.221989	0.153676	-1.45329	0.146145	0.470429	Gle1	74412	GLE1 RNA export mediator (yeast)
6.38641	0.134714	0.209819	0.628658	0.529573	0.838054	L3hypdh	67217	L-3-hydroxyproline dehydratase (trans-)
3957	0.32113	0.109283	2.89415	0.00380182	0.0397048	Lyst	17101	lysosomal trafficking regulator
1551.34	0.0365227	0.0622418	0.579394	0.562323	0.855362	Slc35e1	270066	solute carrier family 35, member E1
12.6759	-0.275285	0.228914	-1.19197	0.233272	0.5999	Calr3	73316	calreticulin 3
39.1686	-0.159776	0.2219	-0.695971	0.486447	0.813558	Tmc4	353499	transmembrane channel-like gene family 4
6.54117	-0.170836	0.212342	-0.822186	0.410971	0.76563	Syne4	233066	spectrin repeat containing, nuclear envelope family member 4
182.104	0.106647	0.1353	0.78741	0.431042	0.780921	Polr2i	69920	polymerase (RNA) II (DNA directed) polypeptide I
34.0466	0.208999	0.215108	0.951391	0.341406	0.712388	Prl8a1	73244	prolactin family 8, subfamily a, member 1
5.46308	-0.15644	0.201933	-0.714425	0.474964	0.80894	Krt10	16661	keratin 10
517.222	0.247636	0.0948885	2.62242	0.00873089	0.0737185	Rmnd1	66084	required for meiotic nuclear division 1 homolog
0.772764	-0.0593255	0.0975605	-0.545587	0.58535	NA	Ccdc170	100504234	coiled-coil domain containing 170
50.5504	0.416225	0.220364	1.89157	0.0585479	0.275115	Esr1	13982	estrogen receptor 1 (alpha)
45.4709	0.133919	0.230738	0.651137	0.514958	0.828995	Fbxo5	67141	F-box protein 5
104.635	0.0334425	0.182801	0.189995	0.849313	0.960719	Mtrf1l	108853	mitochondrial translational release factor 1-like
2.3371	-0.000692208	0.133263	-0.00305599	0.997562	NA	Rgs17	56533	regulator of G-protein signaling 17
578.88	-0.0968611	0.0842687	-1.14447	0.252428	0.621164	Hdac2	15182	histone deacetylase 2
14.3921	-0.353048	0.229339	-1.51284	0.13032	0.440189	Frk	14302	fyn-related kinase
480.049	0.0480386	0.0936948	0.52252	0.601308	0.873473	Rwdd1	66521	RWD domain containing 1
0.873953	-0.0571967	0.103842	-0.611574	0.54082	NA	Clvs2	215890	clavesin 2
2129.36	0.240207	0.0736978	3.2562	0.00112912	0.0147853	Stxbp5	78808	syntaxin binding protein 5 (tomosyn)
70.0531	0.241049	0.192397	1.23269	0.217691	0.580669	Hint3	66847	histidine triad nucleotide binding protein 3
111.12	-0.144281	0.175424	-0.815057	0.415039	0.768202	Trmt11	73681	tRNA methyltransferase 11
424.849	-0.0491151	0.0966829	-0.502283	0.615468	0.8801	Katna1	23924	katanin p60 (ATPase-containing) subunit A1
784.993	-0.0257068	0.0862815	-0.297115	0.766379	0.932625	Pcmt1	18537	protein-L-isoaspartate (D-aspartate) O-methyltransferase 1
212.721	0.506373	0.122286	4.12598	3.69e-05	0.000778347	Lrp11	237253	low density lipoprotein receptor-related protein 11
129.705	0.0407956	0.152916	0.287784	0.773512	0.935587	Mtres1	67851	mitochondrial transcription rescue factor 1
1740.43	-0.145584	0.0848651	-1.71909	0.0855986	0.345338	Sec63	140740	SEC63-like (S. cerevisiae)
2681.93	-0.0685242	0.0525687	-1.29781	0.194353	0.551727	Snx3	54198	sorting nexin 3
207.922	0.510387	0.134452	3.75348	0.000174393	0.00302032	Aig1	66253	androgen-induced 1
67.9935	0.196032	0.187567	1.00148	0.316597	0.690432	Adat2	66757	adenosine deaminase, tRNA-specific 2
269.172	0.0388227	0.128355	0.300186	0.764036	0.931779	Pex3	56535	peroxisomal biogenesis factor 3
1878.24	0.378886	0.0714621	5.28889	1.23e-07	4.35e-06	Fuca2	66848	fucosidase, alpha-L- 2, plasma
71.2841	-0.00323701	0.207776	-0.0301206	0.975971	0.995398	Cep57l1	103268	centrosomal protein 57-like 1
495.51	-0.140712	0.107861	-1.30547	0.191734	0.54736	Ltv1	353258	LTV1 ribosome biogenesis factor
5.88219	0.181304	0.185437	1.23661	0.216231	0.578615	Plagl1	22634	pleiomorphic adenoma gene-like 1
1288.63	0.0907877	0.0720088	1.25796	0.208408	0.568755	Cd164	53599	CD164 antigen
607.111	0.00825762	0.0963158	0.0730973	0.941729	0.985272	Utrn	22288	utrophin
290.758	-0.0822724	0.113586	-0.718019	0.472746	0.807883	Smpd2	20598	sphingomyelin phosphodiesterase 2, neutral
2605.73	-0.048691	0.0994464	-0.503036	0.614939	0.879952	Mical1	171580	microtubule associated monooxygenase, calponin and LIM domain containing 1
213.906	-0.1249	0.137134	-0.910181	0.362727	0.732131	Zbtb24	268294	zinc finger and BTB domain containing 24
1.42672	0.0866715	0.133202	0.661919	0.508023	NA	Wasf1	83767	WASP family, member 1
502.677	0.102718	0.0953561	1.08505	0.277902	0.64902	Rab32	67844	RAB32, member RAS oncogene family
424.432	0.0130448	0.11365	0.109901	0.912488	0.978684	Gtf3c6	67371	general transcription factor IIIC, polypeptide 6, alpha
1614.38	0.152816	0.0846061	1.79399	0.0728147	0.312849	Slc16a10	72472	solute carrier family 16 (monocarboxylic acid transporters), member 10
360.789	0.362277	0.137442	2.6421	0.00823943	0.0708649	Rev3l	19714	REV3 like, DNA directed polymerase zeta catalytic subunit
115.103	-0.181565	0.216846	-0.831894	0.405469	0.761852	Traf3ip2	103213	TRAF3 interacting protein 2
615.529	-0.354599	0.115849	-3.06612	0.00216859	0.0249669	Fyn	14360	Fyn proto-oncogene
29.3632	-0.423048	0.227822	-1.85249	0.063955	0.290483	Tube1	71924	tubulin, epsilon 1
2.85225	-0.137277	0.131625	-1.90338	0.0569908	0.2706	Lama4	16775	laminin, alpha 4
1020.66	0.0393065	0.0746263	0.527844	0.597608	0.871563	Prep	19072	prolyl endopeptidase
982.493	0.0841564	0.101765	0.811582	0.417032	0.769739	Tnfaip3	21929	tumor necrosis factor, alpha-induced protein 3
22.4724	0.536934	0.188935	2.48563	0.0129323	0.0988645	Perp	64058	PERP, TP53 apoptosis effector
152.115	1.64037	0.16785	9.50366	2.03e-21	3.78e-19	Arfgef3	215821	ARFGEF family member 3
8.37942	0.0712823	0.207889	0.395153	0.69273	0.909306	Hebp2	56016	heme binding protein 2
341.898	0.188649	0.127237	1.49936	0.133781	0.446489	Reps1	19707	RalBP1 associated Eps domain containing protein
1.18148	0.0217471	0.0731877	0.372583	0.709459	NA	Fam184a	75906	family with sequence similarity 184, member A
77.974	0.0709106	0.182535	0.40199	0.687691	0.906823	Asf1a	66403	anti-silencing function 1A histone chaperone
544.882	0.0622713	0.0772866	0.804604	0.421048	0.772751	Gopc	94221	golgi associated PDZ and coiled-coil motif containing
93.4574	-0.0199151	0.164788	-0.132821	0.894335	0.974276	Qrsl1	76563	glutaminyl-tRNA synthase (glutamine-hydrolyzing)-like 1
161.771	0.0102618	0.145852	0.0678623	0.945895	0.985878	Rtn4ip1	170728	reticulon 4 interacting protein 1
1402.78	-0.167531	0.0812735	-2.07477	0.0380074	0.209286	Crybg1	11630	crystallin beta-gamma domain containing 1
516.049	-0.102665	0.144682	-0.698558	0.484828	0.812808	Vta1	66201	vesicle (multivesicular body) trafficking 1
5438.53	-0.0807234	0.0583856	-1.39526	0.162938	0.501994	Smpdl3a	57319	sphingomyelin phosphodiesterase, acid-like 3A
2276.47	0.0163949	0.0577617	0.281773	0.778117	0.937246	Reep3	28193	receptor accessory protein 3
38.4753	-0.869304	0.214719	-3.98147	6.85e-05	0.00134106	Fabp7	12140	fatty acid binding protein 7, brain
477.225	-0.396031	0.114938	-3.45267	0.000555071	0.00802701	Pkib	18768	protein kinase inhibitor beta, cAMP dependent, testis specific
6356.98	0.0209225	0.0661378	0.31207	0.754987	0.929497	Serinc1	56442	serine incorporator 1
317.423	-0.123148	0.129382	-0.953796	0.340187	0.711573	Hsf2	15500	heat shock factor 2
377.587	0.239142	0.155203	1.50316	0.132797	0.444977	Echdc1	52665	enoyl Coenzyme A hydratase domain containing 1
4.89685	-0.057668	0.149389	-0.40416	0.686095	0.906074	Mgat4c	67569	MGAT4 family, member C
5.7413	0.206168	0.172216	1.24491	0.213163	0.573322	Ptprk	19272	protein tyrosine phosphatase, receptor type, K
3.38786	-0.111951	0.171459	-0.676149	0.498946	0.819988	Dcbld1	66686	discoidin, CUB and LCCL domain containing 1
0.485902	-0.0552107	0.0629864	-0.790609	0.429172	NA	Slc6a15	103098	solute carrier family 6 (neurotransmitter transporter), member 15
508.867	-0.260709	0.134112	-1.93932	0.0524627	0.256633	Ccdc59	52713	coiled-coil domain containing 59
0.925682	0.0201691	0.105427	0.426369	0.669839	NA	Lama2	16773	laminin, alpha 2
0.6449	0.0648105	0.0759513	0.962943	0.335576	NA	Lin7a	108030	lin-7 homolog A (C. elegans)
1965.69	-0.0314977	0.0940362	-0.350672	0.725834	0.919711	Ppp1r12a	17931	protein phosphatase 1, regulatory subunit 12A
0.752191	0.00160944	0.0781564	-0.0108941	0.991308	NA	Sim1	20464	single-minded family bHLH transcription factor 1
1534.11	-0.0727039	0.0743562	-0.96868	0.332705	0.704094	P4ha1	18451	procollagen-proline, 2-oxoglutarate 4-dioxygenase (proline 4-hydroxylase), alpha 1 polypeptide
198.207	-0.0224201	0.140092	-0.177711	0.85895	0.964421	Septin10	103080	septin 10
2389.51	-0.0375769	0.0804653	-0.476497	0.63372	0.887074	Lims1	110829	LIM and senescent cell antigen-like domains 1
866.165	-0.101906	0.0730122	-1.39446	0.16318	0.502209	Zwint	52696	ZW10 interactor
311.127	-0.0817298	0.107047	-0.752611	0.451684	0.793515	Ube2d1	216080	ubiquitin-conjugating enzyme E2D 1
6.03397	-0.188355	0.156452	-1.13283	0.257284	0.627172	Dcn	13179	decorin
0.804393	-0.140161	0.0940558	-1.23424	0.217113	NA	Mrln	69563	myoregulin
27.6515	0.729347	0.227342	3.04441	0.00233134	0.0264145	Slc17a8	216227	solute carrier family 17 (sodium-dependent inorganic phosphate cotransporter), member 8
172.724	-0.036813	0.168979	-0.241429	0.809222	0.947279	Cdk1	12534	cyclin-dependent kinase 1
6436.62	0.126258	0.0785441	1.59707	0.11025	0.401597	Atp2b1	67972	ATPase, Ca++ transporting, plasma membrane 1
63.5801	0.129671	0.229833	0.750075	0.45321	0.795204	Rhobtb1	69288	Rho-related BTB domain containing 1
903.336	0.0461068	0.0904071	0.499973	0.617094	0.880663	Arid5b	71371	AT rich interactive domain 5B (MRF1-like)
156.102	-0.024832	0.162022	-0.147043	0.883098	0.970643	Actr6	67019	ARP6 actin-related protein 6
1593.3	0.0986437	0.116191	0.850471	0.395063	0.755594	Uhrf1bp1l	75089	UHRF1 (ICBP90) binding protein 1-like
231.609	0.289479	0.164012	1.78404	0.074417	0.317856	Poc1b	382406	POC1 centriolar protein B
488.195	-0.33651	0.169291	-1.95587	0.0504808	0.250561	Dusp6	67603	dual specificity phosphatase 6
638.887	0.288528	0.0866468	3.32365	0.000888491	0.0119905	Tmpo	21917	thymopoietin
170.744	-0.61644	0.197263	-3.12761	0.00176234	0.0211713	Kitl	17311	kit ligand
1913.77	0.0989009	0.0646638	1.52839	0.126416	0.433954	Psen1	19164	presenilin 1
3250.72	1.08441	0.0720446	15.0082	6.49e-51	7.26e-48	Sgk1	20393	serum/glucocorticoid regulated kinase 1
263.652	-0.0702075	0.11129	-0.639229	0.522674	0.833265	Cep290	216274	centrosomal protein 290
180.359	-0.101234	0.152532	-0.671177	0.502108	0.821883	Ikbip	67454	IKBKB interacting protein
585.196	0.0209343	0.097832	0.21735	0.827935	0.95323	Hbs1l	56422	Hbs1-like (S. cerevisiae)
2848.69	-0.136888	0.0738442	-1.85326	0.0638447	0.290073	Epb41l2	13822	erythrocyte membrane protein band 4.1 like 2
838.953	0.339851	0.118358	2.87311	0.00406457	0.0417299	Apaf1	11783	apoptotic peptidase activating factor 1
6.53591	0.339277	0.204884	1.62011	0.105209	0.390552	Myb	17863	myeloblastosis oncogene
605.012	-0.0593743	0.0805907	-0.736042	0.461705	0.800869	Med23	70208	mediator complex subunit 23
155.227	0.0231752	0.1538	0.137139	0.890921	0.972646	Ahi1	52906	Abelson helper integration site 1
2.90279	0.0122078	0.159648	0.105616	0.915887	0.979658	Arg1	11846	arginase, liver
278.75	-0.260026	0.131602	-1.99081	0.0465021	0.237873	Nedd1	17997	neural precursor cell expressed, developmentally down-regulated gene 1
438.054	0.283099	0.147005	1.88168	0.0598797	0.27903	Pde7b	29863	phosphodiesterase 7B
108.594	-0.443857	0.155138	-2.863	0.00419648	0.0428568	Mtfr2	71804	mitochondrial fission regulator 2
18.772	-0.858162	0.231798	-3.66236	0.000249902	0.00410335	Map7	17761	microtubule-associated protein 7
11.8806	-0.0248123	0.206432	-0.0895114	0.928675	0.982594	Ccn2	14219	cellular communication network factor 2
2363.71	0.0581327	0.0722558	0.796818	0.425557	0.776803	Stx7	53331	syntaxin 7
272.508	-0.156821	0.11593	-1.35706	0.174762	0.521735	Pex7	18634	peroxisomal biogenesis factor 7
2219.98	-0.0266571	0.0498702	-0.529514	0.596449	0.871539	Ifngr1	15979	interferon gamma receptor 1
17.3421	1.78688	0.2309	6.26905	3.63e-10	1.95e-08	Vnn3	26464	vanin 3
1.85365	-0.0353149	0.103607	-0.377363	0.705904	NA	Cfap54	380654	cilia and flagella associated protein 54
510.685	-0.211078	0.105206	-2.0179	0.0436013	0.228006	Cdk17	237459	cyclin-dependent kinase 17
33.7372	0.600461	0.228866	2.54254	0.0110049	0.0879181	Hal	15109	histidine ammonia lyase
208.535	0.0312038	0.130655	0.256076	0.797892	0.943775	Snrpf	69878	small nuclear ribonucleoprotein polypeptide F
4.66307	0.250034	0.182696	1.76291	0.0779157	0.327107	Ntn4	57764	netrin 4
1556.38	-0.00768091	0.09508	-0.0952678	0.924102	0.982188	Fgd6	13998	FYVE, RhoGEF and PH domain containing 6
426.344	-0.0468865	0.0928104	-0.500129	0.616984	0.880663	Ndufa12	66414	NADH:ubiquinone oxidoreductase subunit A12
810.064	-0.232603	0.137594	-1.71486	0.0863707	0.347393	Tmcc3	319880	transmembrane and coiled coil domains 3
313.597	0.178033	0.117674	1.52295	0.127771	0.436414	Cep83	77048	centrosomal protein 83
11.3737	-0.0889823	0.215091	-0.409963	0.681833	0.904551	Socs2	216233	suppressor of cytokine signaling 2
585.482	0.0108209	0.0866494	0.12891	0.897429	0.974401	Nudt4	71207	nudix (nucleoside diphosphate linked moiety X)-type motif 4
273.259	-0.0532329	0.145212	-0.362441	0.717022	0.917328	Nuak1	77976	NUAK family, SNF1-like kinase, 1
766.126	0.0414746	0.0971944	0.423058	0.672253	0.900795	Tcp11l2	216198	t-complex 11 (mouse) like 2
91.8162	0.351537	0.168862	2.09064	0.03656	0.204253	Cry1	12952	cryptochrome 1 (photolyase-like)
7.10474	-0.0422297	0.217221	-0.19535	0.845119	0.959277	Btbd11	74007	BTB (POZ) domain containing 11
59.9365	1.50478	0.219344	6.34574	2.21e-10	1.22e-08	Timp3	21859	tissue inhibitor of metalloproteinase 3
12756.2	0.0137987	0.0522897	0.264873	0.791107	0.940772	Hsp90b1	22027	heat shock protein 90, beta (Grp94), member 1
16827.8	-0.319906	0.0658296	-4.85563	1.2e-06	3.51e-05	Igf1	16000	insulin-like growth factor 1
396.383	-0.0550724	0.0947201	-0.580415	0.561635	0.855209	Washc3	67282	WASH complex subunit 3
1335.81	0.105482	0.0611279	1.7143	0.0864738	0.34752	Dram1	71712	DNA-damage regulated autophagy modulator 1
2.72453	0.0151356	0.176452	0.0824068	0.934323	0.984152	Sycp3	20962	synaptonemal complex protein 3
505.837	-0.147323	0.111324	-1.338	0.180896	0.531544	Sirt1	93759	sirtuin 1
956.647	-0.116483	0.0893707	-1.29699	0.194636	0.551962	Herc4	67345	hect domain and RLD 4
386.721	-0.205915	0.125616	-1.62428	0.104317	0.388432	Hnrnph3	432467	heterogeneous nuclear ribonucleoprotein H3
392.156	-0.0155278	0.118216	-0.137878	0.890337	0.972646	Rufy2	70432	RUN and FYVE domain-containing 2
3.83201	0.155871	0.166031	1.05307	0.292308	0.664708	Pbld2	67307	phenazine biosynthesis-like protein domain containing 2
1693.94	-0.0639099	0.0763146	-0.841475	0.400082	0.757865	Ccar1	67500	cell division cycle and apoptosis regulator 1
1423.48	-0.179048	0.0667547	-2.67867	0.00739146	0.0651703	Ddx21	56200	DExD box helicase 21
820.559	0.0595603	0.0993573	0.600488	0.548181	0.847132	Ddx50	94213	DExD box helicase 50
1389.75	-0.127007	0.0773697	-1.64272	0.100442	0.380231	Srgn	19073	serglycin
3087.47	0.0220901	0.0712689	0.313709	0.753742	0.929217	Vps26a	30930	VPS26 retromer complex component A
220.013	-0.12317	0.135223	-0.897513	0.369445	0.736359	Supv3l1	338359	suppressor of var1, 3-like 1 (S. cerevisiae)
0.621263	0.0611839	0.0577317	0.879458	0.379153	NA	Tacr2	21337	tachykinin receptor 2
11.2097	-0.0749426	0.21908	-0.322441	0.747119	0.926681	Fam241b	69894	family with sequence similarity 241, member B
432.655	0.132387	0.12439	1.04853	0.294394	0.667318	Aifm2	71361	apoptosis-inducing factor, mitochondrion-associated 2
26.2065	0.00692134	0.231204	-0.0164244	0.986896	0.99727	Macroh2a2	404634	macroH2A.2 histone
266.89	-0.140174	0.137854	-1.00423	0.315266	0.689269	Tysnd1	71767	trypsin domain containing 1
1311.4	0.0508735	0.0651973	0.781129	0.434727	0.782599	Sar1a	20224	secretion associated Ras related GTPase 1A
143.283	-0.0908875	0.153655	-0.581173	0.561124	0.855033	Ppa1	67895	pyrophosphatase (inorganic) 1
1.63589	0.0572906	0.110977	0.49713	0.619097	NA	Npffr1	237362	neuropeptide FF receptor 1
1961.17	0.14787	0.0597428	2.47457	0.0133397	0.101446	Eif4ebp2	13688	eukaryotic translation initiation factor 4E binding protein 2
[truncated: 15,637 more rows]
